# Supplementary material for: Cumulus Cells Accelerate Postovulatory Oocyte Aging through IL1–IL1R1 Interaction in Mice
Source: Int J Mol Sci. 2023 Feb 9;24(4):3530. doi: 10.3390/ijms24043530 (PMC9959314; doi:10.3390/ijms24043530)
Supplement: Supplementary file 1 [file ijms-24-03530-s001.zip]

Archive with 1 entries (1 files):
- Supplementary information.xlsx
