# Supplementary material for: Cumulus Cells Accelerate Postovulatory Oocyte Aging through IL1–IL1R1 Interaction in Mice
Source: Int J Mol Sci. 2023 Feb 9;24(4):3530. doi: 10.3390/ijms24043530 (PMC9959314; doi:10.3390/ijms24043530)
Supplement: Supplementary file 1 [file ijms-24-03530-s001.zip › Supplementary information.xlsx]

## Sheet: Cumulus cells 
Symbol	Ctrl1_Count	Ctrl2_Count	Ctrl3_Count	Aged1_Count	Aged2_Count	Aged3_Count
Hamp	9	8	0	4041	4645	4270
Zpld1	2020	1699	2129	22	23	24
Il1a	90	79	62	4519	4689	4296
Nts	7196	6195	7601	224	189	267
Hspa1a	171	147	182	3969	3740	3655
Cxcl1	732	618	722	15282	15907	15169
Nr1d1	289	230	210	4400	4082	4129
Slc11a1	1369	1131	1313	20409	20063	20210
Hp	472	355	437	5957	5700	5298
Mmel1	429	368	382	3562	3438	3454
Fam213b	404	340	426	2993	3057	3051
Top2a	4140	3244	4035	376	322	327
Hs6st2	3342	2997	3608	345	313	296
Crispld2	7643	6763	7769	691	607	550
Podnl1	129	118	113	2036	2044	2106
Osbpl3	4203	3277	3725	391	352	347
Asns	714	640	620	5421	5429	5242
Zc3h12a	657	559	685	3892	4005	3670
Il33	3126	2815	3460	315	330	267
Cyp51	11713	10272	12455	1145	995	1197
Phgdh	377	233	295	4152	3530	3855
Prc1	2511	2026	2433	182	179	170
Dhcr24	5787	5233	5883	773	637	691
Olfr810	461	388	448	2682	3010	2856
Aldh1a3	1863	1558	1866	100	87	97
Hspa1b	476	276	486	5904	5659	5228
Saa3	1362	1072	1420	10581	13417	12240
Cxcl3	76	58	59	1397	1686	1634
Smpdl3b	728	556	742	4034	3650	3967
Acat2	5202	4333	5197	824	783	832
Ube2c	2426	2089	2386	205	224	185
Sema3c	3245	2849	3053	374	335	301
Cenpe	1484	1312	1495	63	66	66
Inpp5j	395	298	431	2517	2518	2592
Nid1	3555	2990	3397	503	406	419
Serpine2	106150	90693	108531	16103	15231	14694
Akr1c14	3816	2926	3631	544	508	448
Igf1	3095	2482	3048	198	274	255
Cish	1283	1091	1383	6258	6920	6659
Btc	3559	3263	3681	459	389	500
Wnt7b	913	868	794	5084	5021	5005
Anln	2172	1722	2010	172	147	169
Nsdhl	3830	3359	3576	552	582	607
5330417C22Rik	945	830	917	4972	4278	4107
Mki67	2830	2335	2662	222	174	135
Enc1	13812	11452	14080	2196	1842	1886
Tef	927	816	1016	3778	3894	3697
Cd83	1424	1302	1398	6414	6458	6582
Dgat2	223	222	286	1946	1917	1838
Tlr2	721	696	710	4141	3612	3476
Nap1l5	1663	1487	1901	126	140	113
Lyve1	840	691	845	9	4	12
Tfr2	79	68	52	1396	1238	1173
Ldlr	12191	9864	11973	2018	1747	1725
Clstn3	1841	1303	1561	10762	9153	9482
Mrc1	2236	1925	1996	194	185	160
Racgap1	1795	1547	1874	179	173	177
Agpat4	1173	1004	1076	4855	4532	4574
Mus_musculus_newGene_6458	1221	1174	1242	57	52	58
Slc16a2	2683	2349	3031	14246	12554	12453
Ccnb1	1946	1744	2017	103	82	135
Slc7a11	664	603	742	5367	4143	4009
Stard4	2947	2577	3182	522	470	446
Robo2	2412	1984	2478	271	202	203
Mapkapk3	2420	2226	2732	10847	11432	11287
Chac1	10	4	26	835	889	974
Dbp	42	44	55	952	1204	1145
Sh2b2	786	682	797	2844	2924	2854
Sema3e	5586	4102	5142	745	692	557
Slc7a5	1592	1177	1468	7453	6572	6756
Adam23	1809	1538	1773	103	68	114
Nexmif	5447	4525	5635	988	779	791
Nfkbiz	1181	889	1170	4341	4132	4225
Mmp2	1154	951	1050	5911	4832	5015
Srpx2	1268	974	1104	33	50	39
Extl1	20	24	33	792	704	744
Adamtsl4	285	212	286	1861	1673	1739
Gprc5c	438	335	412	2056	1927	1913
Mical2	1539	1378	1724	154	119	130
Plin5	145	107	174	1438	1359	1287
Catip	58	51	54	861	1039	1002
Cdc20	1716	1508	1678	132	114	158
Bspry	283	240	238	1704	1767	1811
Col12a1	3089	2216	2911	347	275	347
Mctp2	858	659	959	15	19	23
Kcnk5	1338	1255	1410	4883	4727	4734
Slc7a2	966	727	957	3681	3472	3219
Ecm1	3273	2546	2892	13018	12211	11440
Stx11	1885	1461	1714	6811	6599	6756
Kazald1	1240	991	1243	3936	4239	4020
Gcnt2	1056	837	988	4338	3679	3709
Slc1a4	739	663	758	2686	2530	2525
Atf5	3378	2930	3421	12088	13725	12636
Tnfrsf1b	1468	1317	1623	5585	5123	5204
Pnkd	830	732	1027	3800	3520	3839
Aspm	1047	845	887	45	35	37
Alcam	17899	14460	17396	3570	3084	3229
Hal	1185	1106	1320	4850	4266	4184
Hephl1	779	653	931	22	9	15
Tuba1a	8329	7358	8528	1803	1806	1633
Cd36	3162	2620	2936	592	614	613
Fn1	26639	20173	24650	170499	132839	128950
Prkg2	3533	3097	3744	764	835	761
Stmn1	2703	2345	3034	479	530	461
Hbb-bs	3128	3030	3327	456	433	557
Abcb1b	12566	10702	12244	48057	43613	43154
Ccna2	1482	1123	1343	66	96	94
Psat1	520	456	514	2093	2209	2288
Adrb2	848	717	785	2717	2869	2732
Ank	4642	4223	4630	1113	1069	1079
Lbh	1877	1799	1961	208	212	249
Apoa4	3820	3180	3843	742	792	625
Atp1a3	1251	1118	1255	4478	3895	4138
Ccl22	29	21	35	696	625	653
Nr1d2	1593	1408	1532	6227	5535	5462
Cyp11a1	51488	41818	50988	193676	177461	174419
Atp2b4	2416	1821	2242	358	366	362
Inhba	21070	17134	19628	4143	3570	3481
Gls2	151	149	151	1131	1217	1182
Trp53inp1	9742	7978	9941	35211	32710	31946
Adamts1	7278	5262	6454	1183	958	1068
Dync1i1	1148	934	1169	92	82	76
Sema5a	13358	11288	13705	2088	1463	1588
Fgl2	1292	1063	1346	72	58	32
Ccl5	18	25	11	656	817	876
Dlgap5	958	743	967	49	60	48
Kif11	915	869	898	58	40	44
Tnfrsf9	251	233	244	1514	1439	1317
Ect2	1255	1101	1261	126	131	124
Idi1	4800	4119	5150	934	712	907
Mgp	1258	1191	1425	123	128	144
Nos2	1873	1593	1712	8114	6543	7089
Ttc39c	945	796	1042	3007	3293	3036
Sh3bp1	697	632	721	2377	2518	2397
Camta1	996	864	1005	3351	3054	2892
Hmgcr	10331	7511	9552	1942	1721	1641
Ccnb2	1177	975	1332	108	103	88
Cdr2l	1175	1064	1136	3563	3865	3717
Vim	44311	39836	46063	10339	10434	10224
Aldh1l2	107	104	92	1574	1313	1058
Foxs1	187	210	246	1510	1362	1507
Wipf3	245	262	307	1621	1574	1459
Resf1	5170	4349	5279	1337	1252	1266
Tgm2	3499	3279	3511	12067	11320	11236
C1s1	260	170	219	1373	1433	1540
Kif2c	779	672	737	39	37	40
Ntn4	1014	870	1103	61	70	39
Sema4g	278	234	315	1384	1429	1417
Trf	7815	6981	8416	1999	1821	1884
Thbs4	12004	9330	11367	2647	2285	2414
Klhl5	1920	1642	1804	5792	5675	5496
Prss23	2356	2127	2479	455	339	369
Cyyr1	27	24	30	776	624	560
Plk1	1054	921	1083	105	103	88
Krt23	1578	1524	1808	5396	5347	5482
Tent5a	4054	3440	3681	972	883	895
Emp1	9013	7541	8691	2205	2090	2171
Tpx2	1942	1382	1936	223	154	176
Txnip	2703	2130	2400	388	433	465
Bub1	945	861	1068	91	78	72
Bub1b	1507	1183	1411	187	186	197
Map1a	3005	2949	3368	692	521	568
Fbln1	11611	9834	11283	2654	2155	2419
Kif22	1392	1116	1324	178	178	172
Kif23	892	696	848	68	57	53
Efcab8	39	18	27	598	725	798
Sod2	2801	2417	2909	7918	8078	8015
Serpinb1a	3221	2793	3487	885	866	853
C1qa	1579	1494	1718	167	218	149
Rab27a	960	727	947	2762	2747	2565
Mis18a	4799	4126	4734	1310	1296	1154
Pgpep1	2746	2319	2905	8021	7738	7628
Atp1b2	7102	6205	7101	22609	20190	20773
Ace	10459	9326	10309	2471	1978	2212
Cenpa	2125	1994	2195	230	323	311
Cbr2	419	373	437	0	6	2
Prr11	1047	1018	1157	97	82	56
Sqle	5536	4629	5489	1352	1153	1016
Foxm1	792	677	809	59	58	66
Ptpn14	1533	1363	1636	7459	5713	5705
Lmo4	5607	4953	6007	16149	17512	16696
Slc16a11	1877	1560	2112	5784	6226	6187
Diaph3	823	719	854	66	70	77
Avil	1102	937	1274	3394	3254	3147
Kif20a	1297	1035	1242	131	81	86
Fabp5	1662	1548	1928	335	278	281
Mus_musculus_newGene_4742	2740	2221	2696	7582	8832	8206
Bcam	877	755	827	2863	2394	2648
Fam20a	789	640	793	2244	2202	2263
Cip2a	1457	1166	1321	202	165	187
Cenpf	1203	1117	1158	79	64	32
Penk	490	422	582	12	16	8
Aicda	8323	7746	9000	1440	1652	1869
Ptprn	9761	7848	9157	2491	2482	2398
Npr1	3870	3007	3398	11838	10804	10464
Il1r1	5626	4771	5842	1601	1590	1428
Tmprss6	87	53	93	749	742	698
Itga2	11972	9716	11329	2887	2331	2352
Camp	186	148	156	998	1060	958
Tnip1	6622	5866	6914	18214	17745	17882
Kcnk10	953	964	1052	85	70	46
Cyp1b1	16332	13830	16951	46578	44092	44017
Tspan4	1313	1200	1357	3407	3408	3405
Cdk1	1759	1591	1978	327	334	364
Trib3	92	95	105	782	734	707
C3	232	201	200	1358	1175	1100
Rcl1	1192	1071	1296	3204	3467	3532
C1qc	1158	1010	1315	112	144	96
Galnt16	907	782	984	64	96	71
Mus_musculus_newGene_6308	1610	1269	1610	238	273	254
Inha	25493	22546	26815	7303	7054	6896
Rap1gap	618	622	732	2256	2308	2094
Smoc1	1512	1162	1444	3761	3709	3521
Ptn	1773	1367	1599	250	293	250
Abi3bp	1015	777	1040	100	67	64
Enpp3	4820	3686	4444	1259	1087	1073
Hmga2	848	726	962	2445	2537	2340
1700017B05Rik	3075	2661	3219	8800	7877	8244
Fads2	2093	1886	2159	391	262	303
Nectin3	4330	3946	4598	1348	1340	1313
Itm2a	15151	12602	14637	4179	4074	3773
Aurkb	607	501	587	29	26	35
Pls3	6250	5170	6398	1718	1537	1398
Aldh18a1	978	775	961	2773	2427	2469
Sort1	1684	1442	1575	326	330	289
Tns4	1608	1484	1649	5541	4516	4620
Tle2	1498	1154	1454	3696	3555	3434
Dtx4	167	226	191	1348	1286	1317
Aars	4415	3789	4402	12346	10925	11307
Adamts19	568	423	531	21	26	20
Slc20a1	24347	21343	25205	67673	79569	73449
Plxnd1	2454	1976	2106	7514	6494	6614
Hspa4l	3797	3061	3597	1099	971	978
Lsr	1026	952	932	2768	2782	2810
Mcm5	950	707	922	93	99	102
Lox	60605	53456	63577	16577	13619	13737
Cdh3	117	92	124	920	826	705
Cdc25b	758	718	820	72	74	48
Cobll1	7683	6375	7239	2124	1959	1819
C1qb	1261	1212	1357	84	144	133
Plin4	164	155	193	911	973	903
Grem2	1443	1245	1478	204	238	260
Nusap1	776	644	773	87	77	67
Smoc2	752	555	690	43	54	32
S100a10	6733	6292	7181	1564	1874	1747
Knstrn	1431	1181	1635	245	269	242
Anxa1	9626	8333	10246	3006	2908	2820
Aurka	1197	942	1210	125	141	85
Hba-a1	5863	3808	4019	507	651	430
Itgb5	20787	18316	20897	6189	5896	6130
Hsd3b1	55168	46286	55322	143091	138278	133330
Cers6	2279	1953	2253	605	508	523
Lcn2	41	22	20	515	474	529
Bmp3	1673	1440	1597	280	191	253
Sbsn	4697	4118	5217	12159	12931	11989
Fzd1	3809	2975	3837	1089	1104	1093
Nipal1	1926	1842	2180	455	447	495
Hemk1	813	671	800	2145	2333	2490
Insig1	3523	2826	3359	1064	965	902
Aldh1b1	45	40	44	526	513	444
Aldh3b1	720	765	818	2477	2319	2279
Snai1	340	336	405	1511	1293	1416
Selenom	1141	1009	1191	2634	2850	2761
Trim2	524	365	485	1775	1763	1542
Mthfd2	1515	1444	1675	3708	3941	3778
Shisa6	877	720	923	2713	2262	2289
Arhgap19	2503	2103	2619	529	436	340
Ly6e	1226	1152	1254	3051	3330	3447
Slc29a1	419	355	316	1608	1609	1480
Lss	2963	2562	2963	848	645	725
Dhcr7	9139	7397	8693	22925	21285	21030
Cdca8	1051	791	1023	139	119	137
Itpr2	1641	1389	1639	4926	3932	4186
Cth	116	95	204	1224	1221	1228
Hmmr	797	746	774	70	36	35
Slc6a9	1433	1287	1440	3998	3565	3302
Itga1	1353	1147	1220	166	106	165
Spag5	944	816	1095	106	135	126
Pcsk9	567	490	728	34	30	41
Rerg	1094	870	994	157	148	124
Net1	10887	9024	11562	30364	26638	26940
Nek2	999	859	1017	133	143	158
Igfbp7	1181	919	991	3118	3888	3959
Ncapg	694	508	649	58	58	47
Col4a2	31946	25642	31719	8920	7126	7308
Vcan	64605	49538	60395	16139	12693	12663
C4b	1652	1283	1657	362	291	292
Pcsk6	795	767	858	102	95	66
Col4a1	59148	46583	56637	15796	12502	13171
Apln	249	144	235	1164	1080	1234
Gars	2512	2288	2756	6389	6124	6116
Icam1	99	77	139	728	850	893
Tgfb1i1	4526	3943	4577	1445	1555	1490
Ncaph	1144	964	1093	200	189	196
Adora2b	121	125	110	788	695	731
Sesn2	669	672	801	2142	2008	2061
Cyb561	2094	1703	2055	579	508	512
Lmnb1	2461	2049	2343	692	678	625
Maf	2562	2288	2594	759	745	798
Crabp2	1393	1234	1508	262	277	318
Sars	4622	4281	4981	11615	11262	10619
Tmem63a	1883	1796	2107	4529	4734	4662
Ndc80	559	479	535	40	41	49
Slco2a1	1918	1669	1962	500	400	388
Tacc3	1149	1085	1254	241	195	218
Cybb	428	401	478	1494	1335	1350
Mxra8	2094	1901	2183	5166	4637	4789
Myof	4304	3676	4063	1412	1201	1202
Pdcd1	13385	11360	12974	31355	29698	29589
B3glct	1290	1209	1405	3326	2995	2957
Mars	2660	2245	2626	6375	5783	5989
Fasn	8435	7009	8355	2561	2180	1977
F13a1	1444	1376	1527	277	328	324
Trp53inp2	10253	9283	10255	3358	3297	3315
Pck2	729	784	1033	2916	2581	2742
Slc25a51	6796	5921	6964	15124	16068	15355
Sesn3	3261	2945	3392	1041	823	776
Tmem56	285	224	242	1224	1015	1020
Slc5a3	2307	1879	2225	637	582	504
Cavin1	9317	8174	9416	3186	3093	3007
Mus_musculus_newGene_3236	1461	1204	1337	249	263	300
Mapk13	90	57	74	584	544	517
Traf2	1441	1151	1205	3168	3173	3173
Kifc1	882	703	645	71	78	63
Smc2	1370	1027	1385	231	159	208
Acot7	2320	2100	2470	730	717	659
Wisp1	411	392	442	17	28	15
Mark1	5228	4350	5139	1804	1613	1584
Dbi	6744	6129	7370	1783	2136	1996
Cdca3	778	735	854	108	62	76
Cd74	2675	2390	2792	708	826	830
Slc25a37	3438	2668	3395	7601	8838	7996
Fbrsl1	1788	1562	1957	3826	4026	3768
Mvd	2406	2123	2517	771	671	635
Pmvk	1723	1549	1708	458	379	404
2022-09-06	1965	1800	2176	614	529	519
Ptx3	5359	4504	5150	111	294	286
Adamts2	947	910	1030	180	136	150
Angpt1	174	121	133	847	715	758
Dpysl4	296	216	349	1192	1122	1173
Plscr1	842	836	1055	2323	2382	2373
Cars	2105	1775	1986	4324	4355	4351
Tmem38b	1031	751	1071	2369	2440	2534
Mus_musculus_newGene_601	7203	6172	7220	20038	17498	15963
Msmo1	10772	9229	11993	3287	3572	3457
Fads6	5224	4002	4880	12696	11041	11268
Wwp2	9125	8221	9548	20568	23008	21718
Il23a	219	129	174	876	936	930
Man2a1	14211	11706	14577	4568	3666	3691
Atf4	8691	7772	9338	19537	21291	20159
Tst	2596	2408	2687	5866	6078	5901
Clcn2	1159	949	1194	2565	2371	2387
Errfi1	6947	5918	7005	2362	2302	2093
Retsat	772	587	770	2122	1837	1866
Mkx	4439	3496	4460	1497	1496	1500
Gsto1	2321	1906	2227	4852	5476	5126
Aebp1	17609	14163	16831	46216	39197	38932
Wnt4	6262	5941	7003	1993	2200	2043
Ralgps2	2984	2708	2996	1070	1057	1041
Kbtbd11	1088	1010	1115	236	206	222
Topbp1	2167	1752	2119	663	632	616
Cep55	651	553	617	50	40	18
Bpifb6	14	20	6	308	343	342
Rusc2	1699	1619	1837	4115	3795	3548
Pdgfb	596	548	576	1597	1556	1563
Pdia5	3062	2736	3130	1066	835	937
Cblb	8873	7998	9310	3287	2923	2982
Kif14	330	293	411	20	12	13
Fosl1	486	427	537	1562	1345	1386
Agtrap	1966	1668	1825	4324	3907	3914
Grem1	16210	13975	16561	5444	4438	5024
Tle6	546	460	505	1531	1411	1369
Fth1	80686	75035	84432	184760	202691	204650
Arhgap18	2601	1980	2484	749	642	725
Tbc1d4	3056	2674	3059	1135	965	959
Raph1	3092	2660	3069	940	649	733
Gale	933	796	1058	177	189	166
Azin2	144	80	99	663	687	684
Abcc3	263	223	298	1071	897	1004
Cyp2d22	471	356	434	1266	1239	1381
Sgo1	363	320	356	24	17	23
Rcn3	6762	6120	6635	2364	2307	2262
Tshz2	1174	1012	1322	3461	2684	2953
Slc25a39	4901	3980	4856	9932	11109	10875
Nectin2	2609	2313	2630	5977	5402	5377
Rnf149	2097	1628	2172	4327	4188	4252
Tubb5	28648	25997	29305	10300	10028	9942
Hmgb3	1545	1364	1446	326	382	378
Fhdc1	2595	2377	2717	891	929	943
Arhgap28	2361	2289	2736	831	820	743
Kif1a	541	498	464	21	44	32
Ptp4a3	443	371	467	1179	1334	1250
Scp2	26372	21071	24412	56386	55220	51696
Kif18b	431	485	484	42	23	29
Acot4	570	439	540	1747	1451	1439
Sephs2	763	586	770	1746	2052	1831
Irs1	1491	1348	1423	403	322	326
Rnf19b	4672	4146	4752	9607	9546	9748
Cx3cl1	1197	931	1249	2841	2420	2498
Ddr2	136	153	175	993	769	738
Per3	108	70	98	507	547	545
Stim2	1847	1469	1793	3487	3497	3305
Herpud1	839	666	801	2056	1834	1766
Scd2	114792	96054	114608	40512	35243	34593
Mus_musculus_newGene_6130	6644	6022	6959	13745	13949	14207
Wnk4	1560	1504	1696	387	410	457
Mastl	516	521	583	67	42	57
Dusp4	2691	2286	2768	929	758	893
Cxcl2	281	177	245	919	1183	1029
Depdc1a	297	285	313	13	20	12
Ear6	137	80	83	771	870	622
Heyl	3809	3428	4041	1460	1288	1442
Col24a1	414	318	504	16	21	31
Fras1	1738	1405	1744	403	263	357
Arhgap11a	1270	1040	1197	143	161	230
Sncaip	1056	1016	1186	233	155	197
Mknk1	1201	987	1083	2493	2353	2226
Rhod	303	249	377	1023	1141	1152
Spock2	841	699	796	2019	1763	1806
Hip1r	2548	2174	2663	5397	5016	4960
Arrdc4	4746	4255	4878	9702	9659	9334
Ypel1	489	438	416	1347	1694	1670
Rgs12	1758	1550	2015	4139	3690	3551
Gpx7	2507	2216	2540	895	860	739
Kl	601	532	634	71	93	89
Epb41l4b	664	565	607	1563	1537	1537
Tk2	1985	1596	1998	3628	4095	3944
Fkbp14	3052	2489	3157	983	1137	960
Il13ra1	2429	2089	2670	844	882	760
Gm13889	1268	1121	1575	219	305	252
Mus_musculus_newGene_2292	605	585	674	96	108	94
Rusc1	4416	3736	4599	8698	8783	8545
S100a11	6402	6052	6793	1918	2292	2154
Mtus1	8499	7203	8661	17016	16504	16312
St6galnac6	1135	1101	1255	2399	2625	2495
Gja1	52893	43608	52431	19214	17131	16598
Pgap1	1607	1496	1616	441	320	306
Uchl1	4905	4722	6366	1620	1796	1667
Prcp	1037	1012	1103	262	234	238
Ctgf	2399	1830	2264	680	749	634
Mus_musculus_newGene_1653	30898	28697	33258	67528	64670	67839
E2f7	272	282	267	14	13	9
Fam198b	3615	2849	3582	1331	1131	1221
Plau	8243	6777	7823	3033	2901	2771
Ppp1r14a	252	211	246	789	979	908
Abcb1a	1828	1485	1842	3687	3491	3191
Pbk	290	262	304	15	15	21
Enpp1	15668	13377	15746	5921	5010	5322
Mlxipl	115	116	148	597	740	586
Cyp4f18	393	346	370	1318	1040	1131
Lepr	1939	1591	1880	461	407	287
Tnc	59449	42956	53445	18000	15047	14457
C1qtnf6	4474	3768	4295	8626	8391	8328
Grina	4051	3527	4445	8078	8313	8334
Thsd7b	2285	1833	2051	603	547	409
Arhgap29	9484	7933	9871	3624	3037	3204
Cit	658	565	614	68	74	35
Hs3st1	10275	9450	11123	3782	3831	3997
Cd82	952	854	987	1990	2096	1912
Jam2	7724	6353	8020	2945	2835	2783
Sgo2a	590	507	549	80	86	85
Dclk1	477	361	534	57	49	43
Krt79	567	465	565	88	80	74
Dlg4	315	283	258	992	993	951
Gnb4	1860	1686	2077	631	669	611
Trib1	924	887	1015	2111	2000	2246
Adamts7	865	690	726	2235	1809	1982
Chrd	395	329	390	1061	1136	975
Relb	1353	1237	1437	2554	2654	2627
Lrp8	1317	1146	1326	2499	2404	2386
Fads1	8995	8265	9351	3550	3248	3461
Gng12	4727	4260	5176	9833	9351	9461
Mad2l1	1094	1068	1145	265	294	282
Jakmip3	685	694	710	1640	1876	1779
Tgfbr1	38853	32601	38574	14415	11856	12376
Cemip	11733	9265	11246	4043	3176	3133
Trim59	1279	1099	1390	266	309	347
Bpifb4	7	9	0	183	217	249
Arhgap6	831	704	860	183	165	187
Spc25	427	387	402	28	34	47
Fcna	945	909	1053	210	241	187
Unc13d	374	282	396	1129	1001	985
Mycn	542	437	541	46	56	73
Lgals3bp	794	695	838	2074	1700	1769
Mcm6	1712	1362	1682	539	468	455
Loxl2	17989	15679	18521	7243	6749	6670
Kif15	310	294	388	25	27	29
Wisp2	841	703	794	1681	1823	1700
Chst11	36944	31542	36520	13366	10409	10713
Vegfa	14651	11447	13418	27114	30312	28981
Nfkbia	4155	3025	3791	7749	7846	7514
Csf2rb	2878	2236	2733	5876	5184	5408
Sbk1	2719	2280	2705	5377	4909	5052
Wfs1	876	771	885	1940	1744	1874
Fut8	3553	2900	3518	1201	1225	1363
Fam222a	3283	3119	3834	1370	1328	1318
Arg1	1754	1554	2113	3791	4311	3839
Tmem35a	606	460	689	94	91	75
Sptb	3951	3222	3043	986	725	947
Trap1	3044	2543	2948	6424	5657	5613
Avpi1	1802	1680	1867	3373	3468	3302
Ivd	1824	1470	1800	3250	3151	3217
Cotl1	6122	5730	6434	2201	2458	2219
Cdh5	2586	2143	2224	710	499	633
Adm2	223	236	318	998	954	873
Cenpi	479	333	459	37	32	51
Ctsc	6233	4840	6197	2226	2094	2253
Bmper	6480	5454	6471	2065	2381	2325
Epha3	108	109	114	606	475	539
Sema3a	3858	3118	3764	1511	1511	1429
Nell1	1001	667	812	132	166	122
Ano10	1325	1115	1409	2578	2378	2622
Dgat1	2585	2072	2508	4553	4671	4551
Trps1	815	861	909	2387	2022	1954
Pim3	4005	3481	4135	7482	8307	8546
Knl1	418	361	389	50	31	32
Mus_musculus_newGene_6691	120	113	174	0	0	0
Fetub	3096	2344	3047	1102	1013	1118
Mus_musculus_newGene_1652	18424	15913	18381	43252	36928	35131
Ak2	3591	3239	3984	7248	8054	7037
Gpcpd1	520	386	503	1235	1301	1139
Iars	3479	2809	3217	7268	6388	6209
Ska3	351	341	394	38	45	34
Entpd1	1150	922	1249	292	318	260
Acsl1	2039	1804	2212	3947	3709	3793
Troap	359	316	329	36	33	24
Slfn4	853	564	694	133	122	113
Pdlim4	1921	1609	1902	3324	3296	3280
Gdf15	40	14	12	360	386	454
Efnb2	2891	2221	2786	1074	1063	959
Iqgap3	267	236	346	20	13	19
Akr1b7	2491	2121	2651	1003	880	952
Itpr1	6783	5598	6481	14206	12566	11960
Ccl6	4107	4092	4996	1321	1412	1641
Ebp	1851	1626	1905	686	658	602
Slc7a3	139	105	118	533	503	494
Zfp618	1509	1267	1499	3203	2741	2669
Chst1	105	120	129	546	700	545
Dvl1	2968	2540	2947	5349	5734	5419
Elovl6	7712	6955	7494	16304	14289	14715
Slc25a45	197	203	240	739	693	722
Nr4a3	546	558	691	106	108	99
Suv39h1	1424	1306	1494	466	464	387
Smc4	4474	3853	4676	1906	1553	1531
Cks1b	1798	1556	2042	551	634	592
Mgst2	687	591	831	1580	1731	1732
Dop1b	4356	3511	4228	1803	1562	1523
Dpysl2	725	700	749	102	144	143
Cyba	662	573	840	1631	1748	1690
Plppr2	634	542	725	1493	1459	1589
Anxa2	36318	32110	38108	14938	14525	13855
Tmem178	442	414	484	29	33	58
Eml1	1231	1007	1293	375	329	353
Pdlim5	7937	6647	7935	3270	2959	2793
Slc25a23	1317	1054	1371	2549	2320	2302
Dlk1	864	712	762	191	141	155
Ttk	447	361	391	27	7	29
Tnfrsf8	948	720	960	152	70	91
Ticrr	316	268	371	20	34	19
Mus_musculus_newGene_6656	20042	16179	20943	7773	7786	7610
Sorbs3	2675	2156	2783	4818	4968	4804
Esyt1	3622	3063	3663	1515	1358	1471
Fnbp1l	4493	3826	4647	1935	1720	1779
Lpin1	1167	1027	1239	3083	2336	2412
Thbd	3745	3129	3532	7341	6503	6569
Yars	2123	1911	2162	3709	3631	3695
Cited4	13713	11249	13535	25352	30274	31075
Mus_musculus_newGene_5093	36	59	62	394	375	412
Fndc10	369	276	278	970	1152	952
Stab1	1339	1313	1364	441	407	404
Ptger2	821	802	871	1724	1895	1889
Ints11	1507	1359	1476	2634	2685	2732
Gas2l3	934	767	726	89	121	148
Nlrp3	55	61	49	409	332	356
Kctd12	874	738	910	218	212	174
Pttg1	747	754	848	185	195	158
Apoc1	48	62	49	396	473	337
H2-Ab1	554	440	603	76	100	73
Nfic	2198	1898	2147	4613	3821	3994
Hoga1	104	116	125	473	606	550
Plk4	618	523	715	126	126	99
Snx18	11076	9220	10982	19940	19404	18984
Mus_musculus_newGene_5414	1342	895	1207	305	316	270
Rrm2	511	538	577	86	99	95
Mus_musculus_newGene_307	822	626	754	180	131	156
Mus_musculus_newGene_176	14639	13315	14448	30116	26684	27140
Abracl	2481	2249	2961	830	1018	889
Epn3	52	69	45	477	363	426
Tmsb10	11023	9955	11951	3733	4562	3813
Ptprs	6871	5299	6315	12954	11862	11415
Tmem176b	1869	1636	1771	3735	3123	3406
Slc38a5	608	485	537	64	66	28
Slc37a2	1242	893	1206	335	293	314
Gfpt2	8071	6725	7946	3254	3114	3279
Plp1	542	420	522	66	78	41
BC030867	376	370	416	24	27	49
Sox12	1385	1387	1444	2654	2749	2692
Hdac5	4882	4303	5187	2056	2110	2105
Akr1b3	6394	5402	6532	2668	2594	2567
Fstl3	621	526	600	1264	1440	1401
Aig1	1296	1156	1457	402	375	441
Zc3hav1	4865	4243	4720	2113	1892	1876
Strbp	4408	3955	4585	7847	7971	7770
Synm	18960	16402	18446	43942	35153	36006
Sfrp4	16567	13614	16043	6800	6401	6440
Hmgcs1	16051	12606	15631	6502	5817	5834
Ptges	2224	1752	2250	3847	3548	3694
Mis18bp1	456	455	424	73	68	67
Ttyh2	5999	5139	5871	11393	10267	10093
Fgd5	44	40	39	258	296	278
Il1b	379	267	439	1054	1111	986
1190002N15Rik	2342	2148	2611	992	995	1001
Desi1	3059	2795	3098	5443	5834	5770
Aire	53	40	47	275	296	318
Exosc5	623	579	631	1328	1377	1354
Dhx40	6986	5787	7216	2966	2845	2817
Mindy2	1905	1716	2008	705	725	758
Dab2	5979	5105	6126	2598	2307	2344
Slc8a1	823	641	647	159	113	116
Gucy1a1	903	728	859	200	229	212
Bnip2	5128	4359	4968	1987	2180	2050
Ckap2l	1275	1010	1152	336	335	373
Mettl26	472	386	480	1087	1093	984
Vsig4	103	124	114	2	0	0
Dnah7c	512	437	454	73	85	84
Sectm1b	129	116	157	6	0	0
Bicc1	455	340	464	68	68	68
Arl6ip1	4572	3924	4337	1931	1931	1829
Smim10l1	2449	2225	2584	4261	4583	4641
Eps8	5037	4343	5570	2245	2067	2079
Ltbp1	39663	30966	36094	82500	70281	68871
Fam83d	458	454	424	35	66	46
Scarb1	48913	41538	49368	91557	84777	84867
Col5a1	3869	3164	3544	7800	6513	6760
Hax1	2684	2193	2960	4862	5585	5361
Gpt2	621	527	642	1293	1401	1270
Akr1cl	60778	53317	62951	109761	110807	106682
Ehd4	1153	1005	1166	363	365	301
Bok	1315	1270	1276	386	402	427
P2rx4	2981	2603	2926	5129	5271	5137
Shroom3	451	337	357	53	40	51
Homer3	1977	1617	1826	3190	3469	3648
Car2	369	301	387	23	32	47
Ggta1	452	398	459	1099	1113	953
Ptgfr	505	421	461	1387	1130	1094
Pclaf	252	197	285	12	24	14
Mus_musculus_newGene_5418	2165	1656	2026	769	770	717
Pappa	477	364	405	61	49	68
Fdft1	4237	3830	4366	1945	1751	1872
Kif4	701	587	626	95	36	59
Ptgs1	377	322	388	34	51	52
Psph	633	557	642	1340	1399	1252
Ska1	196	121	134	6	0	0
Serp2	110	117	133	452	574	595
Pycr1	33	19	37	242	235	236
Tars	2534	1899	2470	4333	4081	4178
Hyou1	28063	22935	27388	11497	9429	10004
Prdx4	2707	2155	2931	1104	1031	1103
Bcar3	353	282	394	52	38	39
Prpf40b	1355	1149	1542	2414	2664	2480
Mpst	1227	1105	1307	2212	2136	2114
Ccl9	2066	1834	2312	666	828	712
Denr	2050	1917	2212	3505	3809	3830
Nrbp2	578	553	569	1286	1312	1218
Bst2	6243	5145	6201	10313	11642	10998
Pak3	791	702	890	200	120	154
Traf1	74	67	66	319	393	379
Mcm3	1084	729	887	188	205	227
Cacna2d1	2039	1591	1900	736	664	722
Sema4f	3130	2427	2956	1236	1129	1253
Aifm2	2708	2472	2965	5405	4844	4821
Abhd2	12085	10593	11819	25860	21291	21652
Tob1	2615	2307	2641	4369	4494	4359
Ncapd2	2432	1971	2464	983	947	969
Mmp19	2589	1979	2467	863	694	899
Pgap2	1188	1080	1285	2232	2117	2027
Plekha2	5337	4724	5772	2278	2187	2358
Alas1	2825	2269	2791	1232	1117	1125
Srd5a1	797	632	899	188	208	201
Lifr	1577	1223	1526	537	446	405
Elovl5	5556	4701	5848	2234	2254	2412
Mus_musculus_newGene_336	63	38	67	299	342	339
Itga6	1177	1053	1021	340	292	253
Rnase4	1548	1357	1626	546	583	560
Slc25a28	2916	2596	3105	5162	6190	6089
Hacd3	6332	5762	6601	11505	10990	10663
Mus_musculus_newGene_3506	6394	5470	6392	12733	10644	11116
Tjp2	3394	2880	3186	1450	1401	1240
Mmp9	388	351	348	933	896	948
Srm	1124	1130	1140	2119	2237	2192
4930503L19Rik	869	622	771	169	195	192
Arrb1	6094	5263	6536	2757	2492	2477
Slc36a2	1135	903	1066	1953	2103	1864
Arl14ep	2179	1924	2294	3561	3612	3525
Tmem176a	1109	977	1191	1953	2118	2052
Ammecr1	2144	1817	1995	720	834	703
Hcar2	237	150	195	684	598	680
Jpt1	3892	3177	4147	1556	1603	1716
Shb	706	647	724	1397	1569	1448
Ehd2	1753	1622	1820	679	637	699
Eif2s2	4147	3672	4409	7047	7242	7483
Golm1	2125	1952	2217	894	792	702
Fbln7	39	28	41	228	238	260
Mus_musculus_newGene_384	3865	3154	4108	1777	1593	1560
Tedc1	214	204	227	15	10	22
Cfp	1297	1170	1263	389	407	448
Fgfr2	653	418	479	1469	1377	1305
Nr1h4	238	192	221	23	16	20
Spsb4	1446	1258	1365	2565	2572	2242
Olr1	1653	1419	1779	639	514	504
Myc	3695	3011	3648	6123	6014	5930
Kif13b	2976	2545	2951	1371	1202	1146
Crot	1788	1666	1922	745	739	694
Ramp2	2502	2566	2948	836	1086	949
Nfia	1947	2103	2340	4056	4369	4383
Mus_musculus_newGene_828	429567	382122	444571	899153	751703	777899
Scn1b	370	334	313	881	940	923
Slfn9	700	535	712	176	137	142
Lars	2971	2435	2861	4953	4897	4666
Car12	9615	8457	9487	4261	3640	3878
Lrg1	373	352	348	61	40	44
Acod1	44	46	55	273	289	363
Slc39a14	3905	3413	4033	6774	6387	6865
Phf6	1401	1121	1372	447	408	474
Cyp2u1	416	325	389	877	951	1012
Serpina3a	319	324	296	13	35	16
Mafg	4449	3834	4386	7241	7577	7277
Slc8b1	2280	1808	2260	3561	3688	3464
Gpc1	8411	7424	8520	14719	14041	13811
Tmprss13	135	121	96	0	4	0
Hspa9	11146	9801	11055	19929	18843	18079
Mus_musculus_newGene_356	38653	33282	39799	71025	64323	66193
Pkp2	1618	1365	1593	576	574	595
Cdc25c	197	155	204	9	18	10
Pole	219	258	278	17	24	9
Mus_musculus_newGene_6852	109	82	130	413	579	504
Cdca2	504	491	432	59	50	83
Cd5l	374	414	402	17	37	46
Folr2	297	241	322	33	43	32
Lama1	18309	14079	17387	7217	5637	5473
Chgb	358	309	360	63	45	46
Wdr91	1997	1691	1983	831	788	746
Gpr83	103	115	108	0	3	3
Top1mt	615	496	633	1177	1366	1346
Limd2	917	741	947	1619	1722	1825
Oxct1	2743	2491	2875	1268	1225	1056
Dusp16	1565	1282	1520	2656	2431	2375
Dcbld2	2599	2015	2191	858	605	721
Prune2	477	423	491	66	71	31
Src	1259	1241	1284	2275	2369	2212
B3galt2	43	48	77	362	338	306
Scube3	268	293	387	1009	1677	1803
Shtn1	521	455	574	1100	1194	1094
Trib2	2661	2484	2994	1101	1192	1231
Mat2a	2171	1628	2112	3417	3856	3404
Rprm	173	140	202	10	15	10
Dlg1	11689	10304	12001	21839	19836	19072
Krt8	6881	6695	7593	3249	3028	2988
Nacad	144	164	162	531	692	554
Mus_musculus_newGene_5134	8235	7702	8646	14184	16067	15740
Col18a1	20083	16018	18972	8326	6759	7380
Ahnak	12317	9549	10813	4706	3636	3650
Nars	8031	6908	7968	14208	12893	12989
Csgalnact2	2112	1940	2135	876	802	677
Fads3	3007	2569	2897	1389	1271	1270
Gm2a	36309	31953	38061	61417	64058	64753
Nuf2	336	218	287	10	27	8
Hmgb2	1554	1241	1478	415	480	309
Cfb	223	154	174	736	558	618
Poldip2	2552	2264	2547	4140	4086	4175
Rhbdl2	0	0	9	132	118	96
Tlcd1	1455	1179	1613	2507	3124	2801
Calu	34164	28568	34678	15207	14489	14221
Pik3ap1	381	333	349	1399	933	988
Eme1	245	180	220	18	25	16
Parpbp	231	190	199	23	18	17
Itsn1	4726	4457	5430	2305	2187	2111
Esr2	575	429	547	119	118	108
Vill	453	395	428	1066	968	912
Rcn1	6115	5248	6021	2267	2555	2583
Laptm5	1263	1068	1257	465	432	423
Acsl3	2142	1860	2025	850	687	619
Kcnj3	1293	1203	1503	471	347	315
Baalc	296	359	420	41	41	52
Nxpe5	214	156	219	11	9	20
Ginm1	3369	3028	3711	5706	6033	6047
Clybl	104	75	136	459	420	461
Rad54l	276	191	226	17	24	9
Tdgf1	294	266	324	40	26	44
Lrrc2	1552	1324	1484	574	564	548
Aen	940	879	994	1743	1737	1703
Plod2	41104	31364	38852	17015	15179	14951
Ranbp2	7575	5513	6942	17804	13442	13264
Tmem268	623	463	606	1199	1179	1175
Rnaseh2a	4757	4168	4970	7932	7959	7607
Tcf4	3960	3105	3784	1756	1485	1552
Tbc1d16	657	589	674	1507	1369	1223
Mus_musculus_newGene_6538	7016	5252	8496	14201	16043	16825
Asap1	8791	7595	9238	16007	14190	14693
Ndufa4l2	2710	2557	3130	4901	5255	5469
Mus_musculus_newGene_3745	62302	55089	63464	118879	103372	106286
Repin1	1921	1436	1771	2960	2961	2913
Epha7	1031	719	944	260	187	231
Mus_musculus_newGene_6857	2946	2384	3376	1193	1317	1172
Tm7sf2	3130	2686	3144	1489	1244	1274
Itgav	12782	9623	11732	4719	3524	3252
Bckdk	1408	1242	1502	2399	2239	2303
Kif20b	685	503	557	75	38	91
Fam102b	5008	4148	5360	2345	2187	1999
Mgat4b	5149	4398	4931	8187	8341	8482
Gpr37	177	105	154	9	0	4
Cdc14a	1882	1495	2040	751	709	611
Pkmyt1	376	364	371	74	65	59
Suclg2	1025	877	1042	1817	1736	1735
Adgrl1	1960	1847	2157	3419	3317	3154
Cxcl16	188	160	189	515	768	664
Mus_musculus_newGene_7386	18699	16299	18918	33383	30804	29784
Pck1	7	20	10	172	186	156
Acot1	357	306	398	836	1203	1195
Cxcr2	377	327	358	34	56	23
Camk2d	2634	2287	2758	1224	1030	1166
Ap1s2	773	706	780	224	209	239
Pdlim2	445	390	568	1078	1101	1053
Apoa1	345	273	296	28	21	45
Kpna2	1864	1733	2091	706	833	675
Hbb-bt	1171	1121	1246	131	159	47
Polr1b	1137	1009	1170	1900	1926	1925
Kctd10	4483	4168	4599	2039	1989	2108
Zwilch	419	263	359	55	43	51
Reep1	1598	1328	1624	639	596	566
Pdia6	32444	26423	31661	14442	13532	12755
C1rl	47	25	33	240	217	257
Kng2	0	4	5	93	116	81
Dtx3	1392	1155	1424	2217	2208	2419
Polq	189	146	228	18	10	15
Slc9a1	3132	2636	3246	6036	5207	5015
Espl1	636	422	520	77	29	59
Tagln2	15062	12824	15191	6265	6701	6695
Gstm2	1108	1016	1344	257	335	365
Unc93b1	1347	1099	1326	2329	2042	2123
P3h1	14954	12494	13860	6276	5979	6392
Slc46a1	371	331	371	955	873	779
Fpr2	44	32	43	238	257	206
Ramp3	977	983	1025	306	336	260
Serpinh1	36258	30316	35671	16232	15561	15349
Erg28	1558	1318	1755	628	595	576
Cdadc1	1349	1128	1301	2066	2197	2264
Ddit4	4272	3514	4155	6747	6768	6424
Has2	530	368	507	45	70	85
Pam	6004	4837	5926	2636	2595	2558
Pim1	3293	2744	3094	5149	5870	5342
Layn	446	366	423	87	53	50
Fancd2	218	192	225	29	19	22
Hcn3	1582	1175	1653	2495	2730	2675
Gulp1	389	302	323	62	52	56
Limk2	2323	1977	2439	3676	3838	3556
E2f8	179	179	124	8	0	6
Lin7b	649	612	689	1256	1354	1387
Igsf6	141	121	149	457	419	465
Ctsf	1337	1202	1400	2567	2323	2084
6430571L13Rik	37	30	30	196	232	284
Nid2	194	119	183	12	13	7
Cstb	3778	3453	4120	6371	7615	6789
Clasp2	6415	5618	6536	3028	2542	2661
Fcgr3	900	765	902	1572	1507	1563
Vars	2872	2438	2852	4663	4459	4404
Adamts4	1758	1438	1704	3692	2978	2767
Jag1	1911	1624	1698	664	444	479
Sox5	2060	1845	2067	870	666	622
Thop1	1746	1559	1825	3230	2746	2788
Gpx3	3004	2618	3239	1378	1370	1448
Etl4	821	671	663	151	84	148
Uhrf1	740	505	628	158	125	100
Susd3	2085	1753	2151	863	888	889
Pdk4	1039	919	1079	306	358	358
Ercc6l	317	323	326	53	50	30
Pdlim1	1791	1664	1920	703	808	713
Ccdc80	1343	962	1319	409	386	287
Ugdh	7028	5945	7455	3331	3206	3068
Sparcl1	128	100	127	0	9	2
Vwa5a	4286	3348	4078	1982	1815	1762
Myadm	4915	4322	5118	2358	2246	2310
Prlr	3503	3037	3732	8655	6193	6607
Acot3	66	80	58	311	412	441
Hook2	595	479	730	1334	1315	1257
Rad51ap1	120	109	92	2	6	0
Atad2	1137	871	1043	356	330	265
Hdc	6257	5376	6309	2959	2620	2729
Got1	3218	2686	3278	4973	5293	5158
C2	58	56	90	371	359	286
Cbx7	427	387	438	928	868	968
Slc41a2	708	723	708	203	139	181
Emc1	4215	3426	3776	1791	1875	1732
Fam110a	966	759	919	1603	1558	1590
Pgm2l1	1467	1326	1476	597	471	448
Smurf1	2538	2434	2425	4537	4206	4152
Etnk2	764	656	742	197	236	214
Afg3l2	3625	3013	3496	5551	5567	5737
Padi2	8	5	20	143	135	143
Myo1b	3584	2889	3737	1673	1665	1525
2022-09-09	5809	5012	5981	9793	8956	9256
Tubb2b	758	789	819	228	246	190
Cnmd	437	357	554	34	27	68
Vsir	3763	3221	3919	6550	5912	5809
Pik3r1	40877	33998	41254	19053	17301	17347
Zpr1	7968	6687	7990	12211	12612	12747
Igfbp5	359	419	384	60	60	74
Cep128	277	262	308	30	23	46
Bves	637	568	805	194	143	161
Klf8	624	448	554	132	144	119
Gtse1	306	243	310	38	48	50
Anpep	425	305	392	1072	823	909
Tmbim1	2396	2087	2304	3586	3977	3677
Birc3	840	701	733	1591	1453	1405
Tes	11930	10278	11704	5243	5176	5515
Gstt1	20	15	16	172	200	126
Trappc6a	756	556	706	1369	1490	1270
Htra2	875	669	863	1505	1710	1448
Brip1	220	152	187	14	15	2
Mgll	639	740	638	131	168	155
Ddit4l	235	202	276	30	33	34
Phb2	8465	7797	9101	13774	14493	14273
Ybx3	3997	3476	4031	6181	6873	7212
Amdhd1	21	40	44	238	262	262
Acsf2	1188	994	1297	2420	1933	2042
H2-Q10	2472	1986	2425	987	1122	1024
Syngr2	3681	3057	3535	5590	5592	5763
Ctxn1	617	560	700	191	180	183
Cxcl5	69	55	70	279	310	255
Lrrk1	1534	1348	1471	629	543	524
Plek	929	852	1074	268	320	323
C1ra	262	320	228	982	826	889
S100a6	5604	5119	6550	1833	2479	2231
Axin2	887	644	849	259	203	177
Melk	248	187	189	13	23	6
Pcna	2977	2284	2951	1298	1090	943
Nop58	2084	1933	2397	3578	3447	3316
Prkcd	12246	10167	12485	19242	19032	18845
B4galnt1	580	441	539	1034	1096	1175
Tspan6	1444	1215	1405	555	525	568
Aspscr1	1376	1111	1508	2296	2137	2318
Klhdc8b	153	150	123	522	554	439
Rims4	1342	1240	1651	2459	2368	2384
Epg5	2144	1687	2274	4843	3662	3591
G2e3	1312	1125	1265	465	409	496
Lmna	8482	7173	8398	4066	3766	3431
Xpnpep2	657	512	665	1392	1140	1236
Selenop	2723	2433	3094	1300	1357	1311
Mus_musculus_newGene_1429	82	102	129	383	472	476
Vopp1	1585	1389	1696	615	679	634
Pnck	6	9	11	104	105	134
Soat1	52455	43391	51221	24427	22324	21885
Npepl1	2100	1786	1995	3024	3399	3291
Anxa11	4509	3248	4215	1902	1454	1483
Helb	1440	1087	1370	528	409	443
Ptgr1	1161	995	1146	377	426	309
Syngap1	517	304	366	1151	1000	1043
Eci1	720	683	885	1403	1640	1642
Atad3a	2256	1958	2447	3550	3413	3386
Kctd12b	414	404	461	109	75	85
Acta2	117	134	156	10	7	0
Nop56	2865	2337	2648	4233	4216	4430
Chchd4	886	758	904	1528	1533	1417
Filip1l	879	705	1055	250	196	268
Epas1	650	557	636	190	171	133
Nrip1	6240	5307	6388	2870	2160	2086
Serpine1	51	34	27	263	212	248
Mus_musculus_newGene_3049	12241	10150	12826	18977	20473	19062
Armcx1	592	515	603	151	167	168
Nras	4276	4086	4531	2126	2128	1954
Kntc1	346	307	405	63	35	25
Mus_musculus_newGene_5166	9280	9056	11781	19969	17343	18472
Castor1	160	149	181	449	475	480
Brca1	758	596	735	232	201	218
Hjurp	4194	3463	4159	1842	2038	1939
Acvr1	3003	2320	2957	1355	1384	1235
Tex19.2	74	46	60	0	0	0
Mus_musculus_newGene_5228	11853	10855	11919	19609	19363	18167
Npr3	110	74	93	0	0	6
Clstn2	209	186	207	7	7	24
Bcl9l	5041	4233	5175	9096	7610	7930
Nucb2	1447	1272	1565	596	573	607
Casp6	1897	1835	2070	739	757	879
Tm9sf2	7736	6332	7633	11969	11620	11234
Sh2d4a	533	464	546	103	127	141
Cacnb1	286	243	261	603	713	680
Fam234a	3850	3351	3992	6445	5827	5880
Rnf19a	12066	10040	11929	19505	18171	17703
Palm	1311	1215	1439	2105	2263	2093
Cxcr4	715	614	835	218	153	206
Atp13a2	2457	2182	2406	3884	3633	3565
Mus_musculus_newGene_3605	109	130	114	6	8	0
Mus_musculus_newGene_6307	1109	765	1125	323	345	308
Fignl2	220	233	237	564	753	734
Stx1a	866	682	821	1380	1643	1712
Spint2	382	453	405	959	1261	1112
Gcnt1	250	297	306	37	50	40
Pard6g	600	490	468	1202	1104	1110
Ccdc34	588	666	775	179	199	169
Mcm10	295	227	245	44	37	27
Oip5	133	130	185	14	9	14
Mvk	1359	1135	1556	452	526	532
Cited2	52639	43563	53286	24577	24135	23495
Capn2	8335	7566	8519	4051	3649	3999
Sdc2	3090	2615	3102	1522	1429	1484
Klhl22	1010	886	1039	1728	1660	1924
Esr1	408	397	443	86	105	100
Shcbp1	228	154	238	23	29	22
Ptch1	4924	4437	4826	10040	7879	8094
Kdelr3	1606	1649	1931	732	735	718
Slc22a15	430	339	465	909	848	1016
Sdhb	2414	2021	2472	3487	3590	3442
Cdkl2	435	398	436	92	104	64
Amh	605	499	572	167	124	155
Phospho1	199	261	295	732	822	705
Srebf2	11340	9884	11357	5498	4363	4620
Plk3	253	214	273	566	732	652
Bche	174	189	256	25	10	8
Comtd1	779	697	827	1366	1406	1565
Fas	49	54	60	227	266	250
AU015836	546	452	466	1114	968	995
Megf8	11310	9234	10900	18453	16815	16292
Cdkn3	153	132	134	5	16	8
Amotl2	1812	1449	1993	778	651	741
Cast	4890	4225	5105	2464	2340	2041
Moxd1	102	122	153	3	10	7
Kif18a	226	202	213	31	12	24
9330182L06Rik	285	196	343	39	29	41
Mus_musculus_newGene_2330	2065	1854	2083	889	969	810
Cd109	338	255	314	42	47	63
Plin2	3943	3558	3961	6466	6157	5799
Deptor	7110	6083	6977	3459	2806	2993
Mus_musculus_newGene_1269	30557	28749	32920	49224	54558	53195
Mgat3	58	69	44	368	304	265
Mgst1	24607	21606	25016	37787	39404	37915
Ucp2	22190	20698	23573	35900	36232	37342
Mus_musculus_newGene_7629	129	109	101	358	429	386
Dnajc9	991	867	1013	313	352	366
Gins2	615	552	738	199	182	198
Eno3	103	122	136	405	438	383
Pde4b	371	324	429	894	841	754
Mus_musculus_newGene_3175	17	6	20	128	127	164
Mus_musculus_newGene_4947	5311	4610	5165	8431	7703	8270
Cd9	5206	4336	5545	8186	7925	7803
Mpc2	1440	1238	1605	2309	3117	2844
Radil	149	98	123	392	434	388
Hsp90b1	66303	51666	62718	30251	26631	26922
Il13ra2	115	96	170	465	471	414
Ids	966	827	910	352	280	264
Mus_musculus_newGene_5177	12969	10015	15253	28887	22156	25502
Nipal3	1802	1596	1799	844	688	704
Prg4	1018	840	1008	1944	1740	1534
Stxbp1	1101	922	1168	450	404	389
S100a9	406	358	424	55	96	57
A2m	2055	1566	1940	4180	3245	3047
Rpn2	24271	20011	23430	11536	10110	10716
Ackr3	329	275	274	749	731	650
Ccdc107	523	411	487	907	1174	1064
Prdx6	2622	2626	3014	4472	5130	4723
Nav2	1532	1221	1420	593	544	438
Tspan18	262	180	206	742	534	633
Phldb2	2323	1903	2353	1122	922	947
Mus_musculus_newGene_2539	4440	4006	4894	7092	8972	8957
Fbn2	236	187	250	37	17	16
Itga9	2142	1683	2120	934	702	793
Spc24	218	225	240	37	37	24
Rpl26	2294	2187	2365	3485	3992	3930
Tbrg4	1297	1180	1376	2052	2006	1992
Fbxl22	930	782	865	199	281	275
Myl6	20631	18107	21654	9727	10110	9979
Scd1	16139	13822	16537	8119	6814	7082
Sec24d	3360	2766	3342	1630	1660	1585
Nol4l	1649	1550	1778	2577	2582	2558
Clspn	228	167	211	30	14	26
Pcyt2	3617	3075	3755	1746	1822	1789
Cyfip2	4907	4342	4869	2472	1925	2004
Pcdhga11	404	355	347	65	53	85
Rnf144a	70	35	48	251	242	294
Hmgn3	404	304	382	81	91	76
Mus_musculus_newGene_6601	3201	2801	2907	8174	5443	5887
Ckap5	3629	2942	3694	1834	1571	1490
St3gal5	1099	1030	1152	361	430	431
Rasgrp3	275	202	216	17	19	36
Rhbdd1	1179	1023	1196	1905	1786	1793
Noc2l	2863	2825	3366	4978	4983	5032
Mus_musculus_newGene_2157	27	15	14	127	173	180
Heatr3	1000	754	1002	1765	1566	1530
Chil1	63	53	82	286	245	292
Golgb1	8682	7593	8604	14024	12910	12612
Mboat2	3287	2926	3434	1716	1653	1627
Cklf	942	768	911	1546	1882	1497
Irx3	1428	1182	1453	394	443	558
Sema4a	635	497	624	1062	1202	1104
Hao2	1205	1049	1306	1859	2344	2122
Sv2c	149	187	170	22	11	12
Kifc5b	452	338	374	75	71	36
Adarb1	7642	6718	7606	12124	11095	11359
Cnga1	323	351	343	56	76	66
Mus_musculus_newGene_2259	1721	1740	1732	4035	4150	6726
Asgr2	244	219	198	543	664	718
H1f0	6888	5942	6931	9999	10472	10583
Peg3	623	554	602	173	191	193
Lims2	335	209	329	775	757	672
Atp10d	4536	3835	4892	2315	1810	1915
Arhgef25	830	722	863	1381	1603	1389
Zfand2a	743	688	780	1351	1321	1264
Slc27a1	1689	1289	1637	2429	2336	2532
Nfx1	4818	3790	4578	7280	6692	6835
Ppm1f	1469	1395	1575	2394	2212	2344
Ndrg2	12174	10239	12113	5954	5971	5521
Mmp15	443	329	448	90	73	105
Aldh2	6125	5460	6056	9878	9046	9067
Cd274	105	80	135	371	348	355
Aacs	1991	1657	1903	881	806	885
Tnfaip6	19389	16200	19137	9051	9510	8755
Bend3	674	560	563	1289	1130	1136
Fam161a	1026	900	1028	1586	1669	1725
Mcm4	742	598	691	230	233	230
Fst	15697	13323	16196	7397	7818	7460
Mfap2	597	587	569	167	187	155
Myzap	62	98	80	0	0	4
Smyd2	1563	1333	1593	2258	2601	2290
Tpm1	11843	10809	13236	5662	6127	5846
Mus_musculus_newGene_2795	10	7	6	74	128	126
Sell	270	281	310	37	61	34
Il1rap	844	675	903	310	275	266
Wipi2	3342	2878	3255	4837	5062	5196
P3h2	1646	1309	1383	618	550	591
Cd34	154	131	126	13	13	16
Psap	156100	120704	142438	244962	228945	218371
Top1	4956	3970	5133	2508	2331	2182
Twsg1	7493	6246	7415	3770	3250	3387
Gm12216	195	152	166	434	488	486
Med14	2296	2049	2262	1047	893	1078
Paqr5	186	130	176	447	475	430
Lyrm9	221	165	241	556	590	482
Thap12	3169	2565	3335	4732	4798	4654
Sox4	5205	4171	5144	2399	2517	2452
Syt7	377	314	368	899	706	766
Col20a1	165	146	165	416	458	422
Socs2	5130	4426	5479	2439	2521	2570
Clpp	1127	1031	1275	2000	2018	1730
Ahr	2374	2080	2379	1220	1111	1125
Upk2	13	13	12	97	107	115
Nolc1	1608	1422	1648	2517	2401	2217
Cbx4	3974	3364	4120	5963	6238	5636
Klf2	1267	1010	1188	285	398	423
Cyb5r1	843	658	872	1404	1362	1408
Phlda3	123	105	186	440	456	500
Pygb	2633	2370	2635	1391	1262	1216
Mus_musculus_newGene_1014	416	424	438	846	933	1036
Hapln1	470	231	471	1175	1093	1064
Depdc1b	114	126	137	0	10	10
Sorbs2	899	866	898	1629	1545	1443
Cacna1h	640	541	527	1234	1247	1032
Erp29	6408	5726	6619	2936	3230	3152
Prr13	3527	3362	4024	1643	1820	1858
Mus_musculus_newGene_2576	71	62	62	230	304	342
Rhbdf2	6597	5289	6295	10095	9279	9070
Lyn	727	677	770	273	241	259
Pcdh7	12255	9885	11763	5657	4107	4107
Pif1	215	144	207	7	26	10
Clec4e	187	172	200	459	470	478
Marco	537	540	585	1097	1147	988
Lnx2	1530	1380	1406	658	529	538
Cd1d1	1081	975	1069	372	450	385
Slc9a9	128	110	111	14	6	8
Ptms	10238	9161	10740	4229	4847	5019
Pdia3	48724	41780	50560	24718	23217	23034
Bend4	3428	2912	3299	1749	1450	1565
Tuba1b	10934	10286	11484	5798	5348	4894
Emilin1	91	90	147	476	354	415
S1pr2	2287	1914	2460	3456	3224	3251
Npc2	15583	14320	16710	23554	26263	25648
Celsr1	926	745	723	275	262	250
Tead1	5119	4471	5314	2674	2061	2161
Arpc3	4855	4265	4832	2429	2467	2379
Esco2	147	139	167	6	16	0
Cdyl	773	591	658	1231	1282	1224
Park7	2089	1744	2095	2916	3098	2861
Mbnl2	6396	5396	6714	3291	2696	2856
Zfp36l1	5473	4562	5509	8270	7771	7658
Unc13b	1898	1719	1844	921	793	789
Idh1	58546	49113	58969	89026	85772	83579
Vcl	20832	17299	20351	9058	5795	6059
Slc4a8	790	737	1099	305	233	251
Klf6	5267	4574	5742	2789	2594	2517
C030006K11Rik	305	298	379	705	705	757
Mlph	15	15	32	231	132	174
Pik3c2g	7928	6661	8548	12511	11708	11449
Slc7a8	65907	56472	64082	107531	94120	96841
Scrn2	227	180	242	505	523	517
Dok1	1279	1134	1442	1953	2044	1989
Bach1	2254	1776	2177	4750	3292	3639
Tmem147	1923	1742	2056	2801	3258	3402
S100a4	280	220	268	40	58	46
Gpc4	12107	9747	11397	5991	5391	5347
Mus_musculus_newGene_3622	14713	14372	16887	30125	24708	24571
Pfkfb3	3355	2786	3263	5187	4634	4765
Alas2	89	86	70	7	2	2
Dpysl5	3333	2926	3252	1739	1627	1436
Tff1	6	4	0	55	69	86
Csmd1	155	127	155	16	5	19
Etnk1	5665	4858	5392	2821	2730	2508
Parva	4073	3895	4281	2127	2115	2149
Cadm1	334	288	429	83	82	68
Cd55	406	411	436	71	46	99
Mus_musculus_newGene_488	45	66	38	256	296	251
Arhgap22	113	87	63	325	460	390
Echdc2	10165	8668	10001	14225	15605	15270
Prss35	10986	9107	11175	5524	5272	5318
Emp3	2313	2238	2573	1107	1219	1196
Ubald1	1523	1346	1721	2261	2728	2522
Hdhd3	215	154	284	602	598	571
Grb14	1628	1444	1681	696	644	474
Mus_musculus_newGene_2580	13	4	6	74	127	104
Nop2	1599	1336	1642	2425	2204	2210
Nrp1	1542	1295	1530	578	320	427
Hsd17b1	926	686	870	1581	1409	1365
Slc2a13	576	519	634	186	166	200
Mus_musculus_newGene_4952	10082	8810	10116	19289	14911	15584
Lrp1	19527	14574	16819	38043	29157	28591
Traf4	1149	1040	1321	1834	1978	1823
Plekha7	548	474	530	181	151	139
Mus_musculus_newGene_1856	197	177	184	551	518	862
Mus_musculus_newGene_2964	20064	17832	20138	35535	29674	29816
Tubb4b	2966	2548	3048	1506	1575	1455
Alox15	222	251	288	54	38	40
Pex10	315	279	316	648	719	605
Nyx	2706	1900	2230	1040	1066	942
Dnajc8	2013	1946	2240	3072	3248	3055
Ctdsp1	4249	3533	4181	5895	6181	6004
Atl2	5112	3793	4770	7221	7216	6869
Cfap36	591	529	618	188	212	181
Fmn1	798	693	830	311	238	258
Fggy	252	259	258	574	621	571
Ctsz	7029	6093	7021	9847	10798	10254
Rassf4	1022	801	935	1891	1483	1587
Echdc3	251	252	230	541	688	679
Rubcn	2294	2007	2405	1137	1184	1162
Retnla	241	236	293	19	0	18
Mus_musculus_newGene_7206	166	168	185	412	518	480
Nme6	405	362	451	804	777	840
Cartpt	66	43	65	4	0	0
Srebf1	5820	5496	6226	3036	2525	2889
Slc4a3	3225	2675	3331	4546	5273	4852
Tulp3	1416	1258	1490	590	634	640
Oit3	247	281	334	11	42	29
Bcr	2980	2527	3294	4984	4492	4310
Gpx8	1060	930	1221	290	420	381
Galk1	2404	2079	2513	3469	3719	3317
Mus_musculus_newGene_1539	313	234	336	612	729	759
Id2	11944	10442	12617	17317	20018	18279
Sapcd2	117	112	92	0	8	9
Ncf4	402	281	373	724	801	727
Cd93	759	789	919	285	318	283
D630039A03Rik	73	87	100	0	8	4
Gusb	3120	2756	3299	1557	1550	1680
Ripk3	414	327	389	93	99	109
Dock2	327	251	378	76	63	73
Ercc1	1755	1664	1912	784	854	873
Mamld1	2184	1898	2263	1134	947	1025
Col11a1	214	174	163	11	26	25
Gpsm2	780	543	735	244	237	205
Nr4a2	763	622	740	145	221	227
Ubash3b	1103	787	1021	354	363	392
Asl	2530	2323	2750	4012	3653	3716
Mus_musculus_newGene_4842	416	300	372	64	79	96
Sdc3	12338	10752	12534	21789	17608	18593
Tmsb15b2	174	98	141	18	13	11
Ppan	1395	1183	1548	2079	2189	2009
Tmem205	382	450	447	985	856	926
Pld4	369	338	431	91	58	96
P4ha3	72	49	69	4	3	0
Ankrd24	382	275	295	686	761	709
Nipsnap3b	1359	1188	1327	583	608	576
Dll1	0	4	10	63	107	107
Hspb1	233	243	188	626	1003	1384
Nfkbie	241	189	219	511	517	477
Vps26a	2210	1931	2220	3129	2988	3075
Pros1	6636	5425	6416	3349	3080	3190
Ttc12	460	354	448	988	886	747
Nt5e	8642	7049	8241	13017	11763	11706
Poc1a	278	206	246	55	47	47
C1qbp	2099	2037	2366	3152	3801	3824
Mus_musculus_newGene_2661	1923	1735	2073	1008	893	897
Zfp101	822	574	729	266	222	191
Mus_musculus_newGene_550	133	108	145	17	15	18
Rad51	252	194	207	24	44	23
Dynll1	4714	4437	5219	2240	2618	2286
Smim1	351	262	353	729	849	628
Ifnar2	2312	1946	2050	3118	3234	3152
Wnt11	511	335	500	128	119	104
Smarca1	6750	5507	6887	3518	3240	2970
Birc5	592	626	641	115	158	194
Serinc2	481	465	418	135	104	120
Bst1	96	115	115	370	425	304
Bcl6	2873	2463	2619	4455	4168	3757
Dock5	1149	998	1171	468	425	506
Prkaca	3384	2936	3300	4720	4942	4849
Fam189a2	1213	1239	1508	550	539	580
Mus_musculus_newGene_4991	720	681	853	276	260	283
Plxdc1	601	546	656	1047	1050	1089
Ccng2	7245	6042	7133	3275	3644	3542
Osgin1	431	279	437	823	907	778
Stk10	2487	1847	2380	3763	3241	3327
Tuba1c	7152	6315	7454	3809	3652	3184
Tns1	5176	4609	5146	2730	2494	2584
Mus_musculus_newGene_7202	1528	1445	1577	2369	2219	2193
Mgmt	144	106	148	337	443	408
Gramd1a	6481	5183	6029	8869	9207	8770
Coch	477	273	434	82	97	71
Entpd4	1293	1222	1473	2089	2013	1938
Slc25a15	266	275	308	639	628	571
Lrrtm3	51	51	49	0	2	2
Rad23a	1839	1830	2049	2853	2897	2904
Sipa1l2	1224	1016	1182	485	371	485
Cdo1	128	108	94	323	350	365
Eif6	3335	2852	3157	4658	4848	4575
Creb3l2	10701	9308	11080	5762	4747	4937
Col4a3bp	2574	2111	2616	1381	1226	1203
Ankrd37	517	502	599	178	165	184
Gas1	13630	10584	12404	18134	21284	20860
Gda	1217	1141	1397	596	536	528
Fndc9	120	88	111	13	12	7
4930402H24Rik	2653	2096	2656	1296	1244	1331
Ate1	9383	7508	8908	4771	4272	4014
Rapgef1	3139	2574	3017	4864	4403	4129
Cntn4	578	477	528	141	162	91
Larp1	7176	6532	7617	11820	10457	10292
Agrn	2825	2082	2276	4422	3839	3734
Epb41l4a	148	101	142	17	19	13
Fkbp1a	18830	16501	19537	8739	9672	9585
Dbf4	993	922	1124	418	361	439
Bard1	176	142	168	8	21	25
Adssl1	163	144	208	430	454	428
Acp5	144	121	177	413	399	368
Cpeb2	1429	1132	1296	622	548	513
Tram1	6106	5334	6496	3043	3178	3155
Cmtm4	6572	5369	6503	10452	8793	9267
Atxn10	12184	10750	13131	18135	18410	17287
Selenbp1	274	220	261	611	588	492
Npy4r	648	574	698	238	249	230
Bicd1	1675	1449	1697	821	695	757
Pde11a	176	171	245	32	10	11
Sass6	272	203	211	30	35	48
Mus_musculus_newGene_2161	108	80	110	317	288	280
Mcl1	15837	13249	16102	21765	23987	23258
Cops7a	3085	2724	2978	4348	4520	4274
Shf	488	420	513	822	934	921
Dap	3636	3396	4065	1941	2031	1994
Cachd1	2749	2113	2542	1365	1241	1229
Cdc7	359	297	321	79	79	91
Chaf1a	1193	1028	1163	528	471	505
Tcim	72	80	165	438	522	444
Itga3	1342	1170	1282	625	542	532
Mapre2	530	454	519	172	175	156
Reep6	29	34	47	160	173	173
Nudt8	205	195	189	521	507	429
Mta1	4581	4020	5049	7102	6455	7043
Atf3	218	223	276	527	649	544
Vsig10	2348	1993	2176	1182	942	983
Gatm	293	234	285	72	57	59
Cadps	63	40	53	0	0	4
Ak1	720	514	665	1076	1195	1155
Igfbp4	17655	15519	17969	24572	27568	27500
Plekho1	823	795	975	1418	1705	1434
App	25789	20808	23820	12915	10741	10925
Zfand5	10083	8683	10198	4440	5126	5012
Mus_musculus_newGene_5811	74	35	50	231	219	243
Abca7	1750	1269	1521	2659	2261	2309
Bhlhe40	24744	21014	24671	35369	35196	34004
Mus_musculus_newGene_3692	10509	9077	10422	19483	14862	15800
Zbtb38	2065	1794	2186	1045	750	843
Arhgef39	235	280	294	42	57	26
Flot1	3646	3373	4080	5455	5971	5444
Slc34a2	257	167	265	18	30	42
Edem2	4289	3590	4252	5847	5989	5907
Nsd2	2873	2257	2643	1468	1287	1249
Hsd17b12	5016	4412	5366	2365	2501	2685
Kitl	361	233	308	9	13	42
Fam83f	21	23	13	107	136	140
Ypel3	2183	1665	2105	2943	4011	4123
Slc38a7	1887	1493	1861	2672	2488	2462
Mus_musculus_newGene_4300	22286	20297	21899	33285	31995	32078
Ttc9	111	111	87	11	7	10
Plbd1	1626	1412	1663	669	653	784
Plch2	74	69	141	409	326	432
Rimklb	1217	899	1238	458	445	498
Gadd45g	479	432	493	140	164	126
Eif2ak2	1504	1229	1389	643	575	647
Padi4	180	141	194	23	33	14
4930522L14Rik	613	491	553	167	194	192
Cxcl10	9	0	7	63	92	69
Rad50	1707	1477	1765	2698	2466	2232
Rora	9056	7742	9194	15628	12919	12632
Emilin2	5215	4906	5277	2881	2463	2405
Asgr1	2831	2685	3147	4293	4569	4191
Def8	504	392	465	914	799	1020
Paxip1	1518	1255	1453	2226	2082	1947
Ereg	4464	3563	4614	6572	6098	6047
Ush1g	85	57	94	274	271	238
Evpl	206	196	265	38	47	45
Rpp40	372	372	416	716	829	794
Tmem53	343	314	341	653	672	677
Ints6	3902	3216	3824	2060	2070	1890
Stmn2	130	137	131	23	16	13
Phf10	2473	2135	2527	3259	3589	3399
Myo10	3475	2698	2926	1613	1195	1306
Naa25	1660	1212	1558	2540	2167	2195
Thra	1426	1214	1472	2263	2104	1868
Syncrip	9619	7689	9451	14580	13107	12672
Ccdc122	159	131	151	376	403	343
Nr4a1	8266	6609	7654	4034	4083	3764
Hnrnpa1	26062	22357	25591	12600	13366	13054
Pex14	2476	2053	2411	3269	3238	3286
Xbp1	7477	6490	7536	10191	10815	11235
Slc7a7	88	85	86	261	313	253
Rb1	2610	2633	3113	1538	1236	1254
Taf1	2574	2073	2528	1354	1288	1231
Uhrf1bp1	1436	1352	1498	2641	2109	2128
Aup1	2892	2486	2927	3973	3885	4006
Pgls	1932	1654	1757	2537	2905	2982
Zmynd15	57	58	53	188	245	224
Agpat2	1042	842	923	1493	1651	1451
Cldn18	175	139	169	18	32	13
Kcnh1	252	270	276	60	46	65
Rgmb	2058	1688	2116	1028	999	860
Mms22l	397	356	417	115	91	123
Lzts3	228	212	298	540	574	534
Xrcc6	869	713	835	1316	1299	1311
Nmu	274	281	330	25	4	35
Rfx1	1513	1251	1452	717	643	614
Slc1a5	1020	919	1087	1802	1535	1527
Cytip	461	373	532	145	132	143
Hmgcs2	582	542	697	185	190	232
Hnrnpa2b1	25773	21259	25117	11857	13144	12499
Fam13a	1273	1142	1343	628	497	480
Bri3bp	2209	1975	2219	2932	3218	3155
Babam2	1294	1269	1461	1974	2027	2076
Sod3	18	18	20	129	108	94
Pcnt	3086	2354	2710	1475	1087	1097
Pdgfrl	160	119	104	399	379	362
Sqstm1	31389	27223	32286	45546	44583	43290
Rtp4	352	327	367	110	96	97
Mus_musculus_newGene_5248	122	118	175	351	481	530
St6galnac4	240	194	233	508	468	481
Glce	2323	1941	2309	3678	2990	3214
Tnfaip2	224	150	197	479	445	601
Cenpm	1036	995	1071	452	428	470
Hacd2	1690	1603	1834	2410	2543	2498
Usp36	1171	985	1222	1751	1666	1708
Rassf8	3119	2729	3405	1774	1403	1499
Sh3kbp1	2802	2313	2522	1388	1080	1257
Mus_musculus_newGene_6614	39055	34391	38903	74359	56497	58334
Nfkb2	4686	3854	4561	6905	6375	6021
Ctsl	63840	54246	62607	33819	31270	29875
Apon	31	7	8	147	150	153
Car14	65	58	62	231	189	239
Slc6a6	23873	20513	23706	39486	32439	34236
Rpn1	12654	10319	12130	6617	5826	6109
Eif5a	16335	14487	16880	22585	24910	23831
Mus_musculus_newGene_1586	1664	1359	1513	2175	2710	2338
Pik3cd	892	790	926	303	289	382
Itga11	387	404	359	105	79	107
Ccdc8	2278	1761	1994	1026	1002	997
Atp6v1e1	5112	4591	5477	7278	7402	7232
Hk2	6861	5534	6545	9312	9208	8887
Fam214b	2850	2231	2685	3757	3808	3619
Zfp281	4630	3967	4824	7877	6389	6533
Mus_musculus_newGene_2648	704	587	695	3035	1528	1524
Tgfbr3	1728	1393	1581	801	608	631
Uxs1	1880	1441	1800	787	894	800
Tmem50b	1617	1402	1547	726	751	745
Mus_musculus_newGene_1542	877	674	857	1259	1450	1598
Cgref1	520	394	399	72	107	122
Ankrd46	3609	2951	3733	5042	5144	4818
Blm	819	572	690	252	271	230
Rnf150	126	109	147	8	16	21
Chtf18	346	293	295	63	65	89
Lif	131	65	130	324	395	392
Parp9	1060	916	1090	497	422	434
Dcxr	196	179	226	440	504	439
Tenm4	1047	1360	1751	379	285	155
Papss2	1428	1173	1323	666	588	565
Mus_musculus_newGene_6606	14404	11808	14483	19490	20236	19523
Hmgn5	1547	1303	1583	585	749	632
Fndc4	404	372	399	117	111	131
1700025G04Rik	957	833	917	395	401	362
Tcn2	2666	2201	2642	4295	3520	3580
Lrr1	82	69	76	9	6	0
Rbms1	3347	2844	3571	1917	1692	1679
Ska2	412	474	523	107	146	132
Syngr1	202	154	102	484	542	555
Cd81	8274	7250	8048	11832	11613	10825
Egr3	1510	987	1400	554	516	561
Junb	15633	12777	15789	21731	21364	20880
Sh3bgrl3	1377	1273	1425	602	678	631
Tpm3-rs7	4548	4164	4876	2389	2627	2297
Capn1	2896	2344	2985	1522	1538	1490
Scarb2	3020	2527	3060	1670	1477	1307
Leprot	4661	3722	4423	2081	2254	2371
Angptl8	6	20	13	105	101	108
Dynap	78	55	82	6	7	4
Zswim4	3308	2947	3267	5364	4624	4487
Shisa5	12326	11202	12903	17665	17535	17613
Zfp287	730	604	821	1249	1164	1173
Pkp4	1991	1672	1921	927	1001	939
Gpr161	499	424	530	182	131	144
Ccdc85c	412	344	330	775	768	679
Trove2	4151	3606	4183	2262	1608	1825
Alad	1072	926	1167	1678	1717	1506
Crip1	831	632	939	181	300	229
Mllt1	1790	1545	1951	2976	2424	2583
Erap1	1878	1639	1837	959	934	837
Il34	178	128	178	431	383	371
Polr3h	741	687	816	1167	1322	1279
Ctps	5949	5252	6035	8403	8544	7901
Cdca5	381	280	355	66	42	89
Trub2	679	497	599	996	1072	1033
Khk	532	481	515	842	1006	1010
Rybp	3571	3181	3809	2056	1965	1948
Mus_musculus_newGene_5925	57	67	75	199	307	286
Zfp706	5634	5283	6127	8002	8812	8712
Aqp9	12	16	25	161	116	93
Trem2	141	119	155	18	19	28
Oplah	1970	1588	1894	2816	2541	2476
Pdp1	1760	1580	1975	2479	2551	2626
Cdc37l1	1085	908	1013	1588	1525	1467
Tns3	5248	4516	5522	9092	7437	7248
Ethe1	421	370	472	766	845	742
Tecr	7107	6234	7646	4033	3665	3721
Ntng2	32	21	28	193	131	115
Gata6	1620	1364	1482	668	755	691
Nnat	375	248	366	95	71	57
Eva1b	550	384	583	922	921	973
Bcl2l13	4984	4503	4901	7843	6654	7049
Steap2	2976	2619	3300	1738	1595	1540
Pex5	8072	6780	8070	11304	10777	10527
Efcab11	83	118	86	8	11	4
Armcx2	3624	3250	3949	2080	1885	2041
Fam83h	439	412	527	941	834	783
Fgf5	156	126	187	20	27	7
C1rb	86	72	65	240	226	266
Hpcal1	2303	1719	1999	880	1040	952
Gart	1772	1481	1907	2561	2373	2349
Serhl	211	180	172	485	432	414
Lrp3	148	154	211	420	422	444
Ccdc126	769	659	845	1251	1327	1152
Mus_musculus_newGene_2745	192	157	163	420	399	388
Atp8a1	1041	850	986	335	443	310
Calm1	13094	11422	14318	6987	7286	6907
Mlf1	347	307	400	116	89	76
Myo5a	3857	3268	3976	1698	1951	1265
Snx21	901	942	909	1467	1544	1561
Ptprk	5494	4462	5222	2887	2184	2370
Prmt7	871	720	897	1340	1339	1247
Slc25a24	2616	2313	2968	1543	1268	1279
Man1a	1304	1073	1351	586	627	575
Onecut2	45	37	33	220	134	223
Mus_musculus_newGene_2868	15738	15137	16040	24457	24217	21818
Gnpnat1	479	504	516	976	900	858
Tigit	107	144	161	16	15	23
Tor3a	1051	811	994	417	439	410
Msr1	715	647	822	276	315	263
Mus_musculus_newGene_7117	55	67	36	273	246	209
Rtn2	187	169	217	432	433	411
Dnajc10	5410	4706	5907	3025	2759	2885
Sil1	538	502	489	965	877	905
Tmem106c	599	492	727	1033	1083	1134
Gns	3570	3290	3762	5196	5025	5004
Tmem26	315	222	298	67	79	54
Sgms2	7834	6071	7633	11398	10027	10250
Mus_musculus_newGene_771	469	344	474	755	829	912
Pde6h	108	108	112	20	8	12
Polr2h	1162	1144	1264	1748	1809	1844
Fam110b	282	236	321	58	79	72
Myo1a	207	152	174	626	548	369
Mus_musculus_newGene_104	448	361	468	143	150	128
4931406C07Rik	879	830	1012	1498	1448	1333
Zmym6	389	287	397	779	927	634
Rhoc	3637	2963	3538	4697	4981	5127
Eif2b3	482	375	601	936	886	936
Nfam1	361	304	363	80	115	81
G3bp1	5316	4267	5431	7290	6907	7250
Bcl2l11	2458	2171	2417	3594	3308	3074
Elmsan1	1498	1223	1401	2579	1988	2013
Serinc5	7582	6190	7401	4108	3695	3306
Adamts3	319	225	250	61	45	68
Wdr34	559	475	622	929	1006	896
Mus_musculus_newGene_4951	2468	2329	1975	4258	3839	3519
Ak3	3748	3183	4048	5328	5112	5340
Kcna7	50	36	50	176	150	169
Gdpd5	200	210	154	480	513	483
Rsad1	600	491	615	1049	884	1061
Knop1	2852	2741	2803	4549	3919	4132
Dgkz	2017	2014	2192	3115	2935	2906
Spdl1	336	272	253	69	66	37
Nab2	3827	3213	3570	2106	1958	1885
Lgr5	217	174	234	47	29	48
Kirrel3	98	113	116	18	8	3
Mus_musculus_newGene_6563	34578	29861	33832	60352	48062	47543
Nadk	8441	7272	8644	11459	11422	11320
Gpalpp1	3336	2814	3492	1935	1723	1644
Slc22a5	1318	1268	1493	1919	2171	1978
Cdh2	7625	6068	7326	4059	3222	3459
Plekhf1	385	365	339	77	92	114
Mus_musculus_newGene_5678	889	702	832	1231	1469	1339
Lrtm1	114	130	136	24	14	19
Med12l	212	196	301	46	13	21
Itpr3	2437	1930	2252	3784	3096	3071
Il1rn	663	556	718	1072	1080	1002
Rem1	324	307	308	88	97	84
Ncapd3	1165	837	1011	454	426	434
Rnf128	1016	807	1132	444	448	391
Ptprd	3327	2972	3278	1853	1353	1348
Stac2	503	414	630	921	938	958
Rassf1	1257	1016	1088	1822	1637	1779
Ppib	12344	10797	12804	6136	6720	6667
Dusp8	65	45	54	212	166	227
Tshz1	8983	7012	8075	4616	3705	3866
Sstr1	237	175	245	46	57	37
Ripor2	104	101	94	17	11	6
Mus_musculus_newGene_2586	290	246	251	56	60	76
Nfatc2	693	617	742	1187	1133	1019
Rps18	1090	1051	1096	1768	1566	1715
Mtmr6	2386	1809	2419	1228	1166	1151
Prdx3	2228	1966	2235	3017	3065	2817
Jpt2	1619	1511	1694	860	804	832
Slc6a8	1281	1230	1291	1839	2032	1880
Tbc1d8	1816	1572	1815	2333	2494	2405
Qsox1	5494	4564	5505	3073	2706	2551
Hltf	1199	918	1190	528	529	457
Lamc1	12342	10404	12036	6883	5662	5703
Srxn1	2324	2126	2401	1356	1209	1115
Rell1	1588	1337	1617	823	719	721
Ankrd13b	595	489	672	968	1004	968
Tcaf1	2973	2277	3057	1597	1505	1443
Taz	1107	838	1242	1655	1658	1726
Mus_musculus_newGene_4237	15864	13595	17524	29446	21563	27231
Ptpn5	247	184	180	39	47	28
Ccdc69	629	589	624	248	246	248
Mxd4	2465	2203	2496	1234	1419	1171
Afmid	168	65	214	706	684	496
Plagl1	754	550	679	277	221	179
Crebbp	2966	2895	3144	4451	4260	4279
Dnaaf3	159	130	183	30	30	33
Slc22a22	68	53	48	3	6	2
Prkab1	1318	1286	1416	1964	1966	1862
Plod3	8591	7400	8922	4801	4485	4648
Fignl1	203	167	241	49	46	44
Mapk9	2524	2231	2430	3270	3282	3390
Ckap2	385	354	310	99	74	47
Fndc1	47	51	69	7	2	0
Use1	1956	1677	2069	2540	3146	2915
Cd28	255	208	247	60	41	24
Ulbp1	507	421	240	63	74	65
Lrfn1	308	316	267	651	604	743
Mef2c	261	266	298	81	64	75
Slc25a33	743	574	590	1050	1238	1397
Oxtr	743	640	814	331	285	248
Gstz1	445	411	466	824	735	791
Ywhah	7592	7083	8117	4213	4337	4173
Rtn4	15225	12384	14997	7401	8251	7476
Bdkrb1	7	15	24	162	97	103
Lmnb2	1601	1284	1590	795	746	700
Bmpr1b	3460	2624	3236	1835	1543	1448
Zbtb8b	108	85	111	10	13	18
Fyco1	1092	842	1039	2095	1512	1582
Ceacam15	10	26	14	155	107	107
Inhbb	2136	1892	2170	1080	1197	1067
Gbp2	689	643	754	294	292	299
Stxbp6	1912	1716	1853	887	930	994
Rnf145	5620	4799	5501	2923	3096	2738
Fhl2	1315	942	1086	483	527	449
Fbxl7	103	114	168	21	18	17
Eef2kmt	617	490	607	943	955	906
Ttll5	850	864	997	388	323	400
Zhx3	3423	2821	3277	1822	1619	1821
Gstt2	175	171	199	443	434	366
Klf7	1159	938	1196	1824	1559	1613
Rab7b	400	449	449	115	153	114
Reep4	2329	1851	2473	1255	1175	1206
Mus_musculus_newGene_3162	399	349	465	766	690	772
Tmod3	6280	5483	6603	3679	3179	3155
1810037I17Rik	1867	1592	2061	932	1012	933
Polr3k	1384	1342	1503	637	744	621
Wdr62	361	293	293	98	74	56
Cplx1	358	219	287	74	67	42
Cblc	2	5	11	82	45	82
Acadm	8252	6821	8375	4377	4578	4113
Hic1	83	72	123	12	12	6
Acsl4	43141	36054	44386	24326	21048	20429
Col6a2	1271	1025	1167	581	397	415
Adh1	284	223	363	621	610	566
Mus_musculus_newGene_5338	637	575	633	168	155	249
Slit3	542	580	617	239	211	202
Gm12248	72	65	83	210	211	262
Rgl3	559	462	671	908	1085	1119
1810032O08Rik	287	273	303	521	603	575
Anxa4	3405	2751	3606	1888	1836	1802
Ube2cbp	102	90	108	269	264	247
Tmem139	103	75	119	247	310	351
Cd163	374	323	440	135	119	104
Fabp7	597	480	548	190	225	176
H2-Aa	535	445	593	158	129	201
Utp4	2123	1941	2017	2949	2797	2796
Cebpg	1763	1502	1702	2301	2214	2429
Mus_musculus_newGene_7058	339	379	355	95	107	111
Col25a1	1055	791	979	460	364	377
Slc5a7	658	474	673	250	189	212
Cdc73	6270	5503	6410	3607	3236	3328
Mus_musculus_newGene_18	1487	1249	1450	750	558	589
Tle3	3927	3372	3967	5660	5054	5135
Zdhhc23	1776	1641	1827	950	782	916
Adprh	2247	1948	2379	2970	2928	2998
Spcs3	5755	4842	6142	3156	3105	3094
Rabl6	3349	2880	3674	4581	4824	4580
Lclat1	2463	2148	2521	1386	981	1100
Psmd8	3790	3498	4233	5206	6058	5770
Crim1	20763	16116	19299	10835	8259	8252
Tubb6	2450	2275	2623	3461	3255	3278
Pkig	1624	1558	1795	771	902	832
Slc40a1	5870	5059	6035	3399	2811	2793
Cthrc1	360	343	488	120	131	117
Kbtbd12	79	99	110	14	2	10
Ggt7	307	234	296	85	81	63
Fam111a	255	183	276	48	63	58
St6gal1	17624	15518	18680	26590	23600	23849
Fam114a1	2129	1808	2138	1137	1149	984
Armcx3	2618	2386	2862	1553	1453	1496
Igfbp6	2137	2069	2435	1186	1263	1187
Mus_musculus_newGene_5447	5115	4130	5250	12252	7841	7868
Ednrb	473	429	609	138	159	186
Rtkn2	54	40	62	4	6	0
Mus_musculus_newGene_6759	33	23	26	141	108	110
Slc3a2	32091	25941	31751	47230	41373	41447
Dtx3l	863	760	949	408	384	345
Tnfaip3	707	584	588	1179	1035	1010
Mus_musculus_newGene_6877	10944	11406	10872	24948	16382	22411
Cdc42ep5	1863	1676	2090	933	1057	912
Pik3r2	2193	1816	2224	2926	2752	2782
Pacs2	2786	2295	2784	3711	3423	3562
Nptx1	70	118	81	7	9	8
Pcyox1	20601	16491	20425	29891	26327	26596
Exo1	147	122	142	19	4	0
Camk1	1461	1369	1472	1935	2147	2166
Rgs2	31898	28797	35285	17029	18025	17631
Nol9	1313	1171	1363	1805	1797	1831
Fgd3	1885	1504	1916	1009	844	858
Gnl3	1795	1530	1861	2474	2564	2202
Ar	3881	3354	3784	2255	1759	1774
Isyna1	12823	10993	13049	7105	7165	6542
Sptan1	14390	12705	14749	8369	6653	6572
Tubb2a	827	759	955	400	362	356
Lgi2	151	116	96	11	0	14
Serpina5	106	93	68	12	0	4
Mif	11997	10892	12315	16170	16945	16340
Ror1	187	199	238	47	51	51
Fanca	189	169	196	50	39	41
Mus_musculus_newGene_7258	19	3	6	87	110	71
Akr1b8	6353	5941	7057	3552	3640	3615
Smox	3613	3056	3730	4795	4778	4864
Neil3	59	67	61	0	0	9
Slc26a7	116	100	178	20	21	19
Efna5	585	639	664	193	265	210
Slco1c1	18	24	27	103	110	104
Shmt2	6246	5305	6534	8479	8194	8357
Creb3	3458	2911	3493	1950	1957	1735
Lpcat2	142	86	140	337	334	292
Akirin1	4517	3608	4386	5563	6369	6267
Pcolce2	290	269	280	31	64	17
Dse	1857	1659	1958	1035	837	940
Mmp12	10	7	10	52	74	72
Zfp804a	661	618	666	291	193	221
Vegfc	186	227	220	44	40	53
N4bp2	2617	2297	2620	1540	1302	1371
Pik3r5	347	292	242	657	695	581
Grpel1	2524	2383	2673	3361	3689	3501
Rassf9	324	158	186	43	27	32
Slc7a1	10602	9063	10083	17036	13654	14083
Igdcc4	2801	2328	2587	4102	3533	3463
Msh2	1236	891	1117	1717	1609	1578
Mus_musculus_newGene_1588	24	28	28	110	175	112
Mus_musculus_newGene_6550	52539	45108	52344	81686	67736	71309
Fabp4	158	180	180	15	12	37
Carhsp1	4888	4637	5414	6909	7073	6928
Edn2	221	222	287	37	4	12
Psd4	635	582	708	1271	1079	958
Copg2	1343	1007	1334	1991	1833	1665
Lamp1	18396	16121	18923	24822	24901	24362
Kif7	661	659	782	269	318	245
Hsd17b10	2354	2187	2732	3243	3415	3424
Homer1	2784	2178	2592	1497	1202	1329
Acsbg1	9885	8251	9976	5477	5408	5049
Vmn2r89	330	355	444	661	1121	1064
Abhd11	1167	987	1118	1521	1840	1687
Xpot	4305	3755	4271	6146	5494	5601
Mus_musculus_newGene_724	0	8	17	83	84	113
Slc22a4	17	16	30	121	94	99
Egfr	2202	1912	2063	1194	1133	1053
Pink1	2331	2127	2488	3053	3264	3093
Ank3	1016	994	897	459	347	372
Cenpt	764	651	728	276	330	287
Pcmtd1	2527	2055	2601	3695	3098	3260
Mus_musculus_newGene_3232	286303	236900	311467	414266	395717	378957
Fam83a	217	185	304	529	515	492
Mus_musculus_newGene_7160	109	114	178	334	369	380
Hs6st1	9744	8962	10339	14697	13061	13225
Zfp260	3304	2749	3422	1953	1686	1701
Cyp4f13	730	584	677	1001	1097	1167
Ier2	5982	5133	5717	7605	8062	7842
Strn	4719	4111	4650	2685	1978	1894
Ppard	967	889	973	1451	1349	1411
Tmem170b	1760	1638	1794	900	974	886
Mapre3	740	674	666	1080	1152	1161
BC067074	61	49	41	265	177	169
Tmem9	1075	957	1227	1614	1544	1615
Mus_musculus_newGene_929	101	105	94	13	18	14
Il6	135	119	194	366	361	375
Adhfe1	10	5	3	54	44	56
Ppm1e	511	445	454	187	121	126
Zfp346	741	556	735	1080	1053	1081
Mreg	2520	2125	2482	1294	1425	1335
D630023F18Rik	175	139	164	353	376	329
Fzd3	1357	1097	1341	656	460	564
Adi1	1182	1183	1167	1769	1721	1869
Map2k1	10716	9484	10616	6233	5519	5596
Tars2	1938	1655	1834	2405	2805	2518
Ccr7	130	84	159	303	354	364
Mbnl1	3300	2780	3340	1918	1817	1624
Pde4d	1883	1468	1569	2983	2288	2466
Spp1	779440	649175	769748	426129	414671	393007
Sipa1l1	5201	4782	5739	8473	7049	7294
Kank1	2162	1798	2175	1184	864	849
Fbxo32	11155	9750	11580	15629	14350	14910
Panx1	629	552	798	267	275	226
Pde1a	631	497	555	240	191	216
Oat	3815	3236	3566	2160	2049	1957
Acadl	3795	3091	3901	2113	2084	2120
Chp1	4731	4376	4997	2692	2374	2740
Mif4gd	511	512	605	863	983	932
Gdf11	261	191	370	51	71	53
Cldn4	16	7	2	81	70	66
Pcca	434	322	428	788	669	687
Xylt1	740	559	706	307	220	249
Mus_musculus_newGene_1485	353	215	223	590	667	576
Lig1	1066	841	1028	504	438	441
Atad5	279	279	335	95	92	89
Ccdc85b	348	265	325	528	682	699
Ppp1r12b	540	435	540	210	202	179
Nup210	1202	844	960	426	270	390
Skap2	1039	1036	1066	496	495	507
Jak2	3545	3255	3916	5672	4847	4887
Mus_musculus_newGene_7153	8	9	5	45	65	66
Cptp	648	594	657	1006	1022	958
Flii	5952	5341	5977	3444	3200	3169
Golph3l	1569	1443	1755	839	880	820
Tmsb4x	6918	6661	7492	2964	3942	3565
Mus_musculus_newGene_3970	1681	1599	1894	807	975	856
Ifrd2	1191	1101	1129	1648	1750	1652
Lpgat1	6724	5569	6629	3847	3105	3281
Fgr	142	126	106	24	23	19
Fam210b	543	545	667	968	982	936
Commd3	1481	1278	1521	1854	2141	2098
Bckdha	2037	1734	2123	2771	2521	2648
Pcsk1n	85	58	74	4	11	9
Kcnn1	38	64	43	180	197	217
Sp3	6952	5810	7232	10315	9086	8718
Hey1	102	115	125	4	18	18
Asph	4473	3573	4412	2520	2195	2342
Arhgef6	1369	1104	1341	1722	1855	1798
Ezr	21464	18911	22355	12454	11307	11844
Col4a4	13	12	26	76	108	110
Bcl3	1089	994	1192	1537	1609	1564
Gls	5778	4910	5736	3196	3199	3056
Kat2a	2222	1864	2092	2738	2787	2858
Ihh	70	52	73	6	7	9
Gpx4	6677	5639	6564	8330	8995	9168
Hdac11	51	39	45	148	158	138
Traip	183	163	183	51	33	38
Eprs	5944	4865	5892	8923	7364	7685
Tspan12	1398	1105	1389	642	702	577
Pdp2	1031	969	1069	540	403	407
Mcrip2	485	391	545	741	1004	929
Lrfn4	822	710	836	1170	1443	1205
Itgb1	33634	26765	31880	18487	16068	16210
Gmnn	932	775	992	383	433	421
Etfa	4732	4306	4536	6153	6753	6246
Atp6v0d2	237	276	340	47	77	73
Ceacam10	66	61	92	10	4	10
9130401M01Rik	734	658	849	1166	1227	1088
Dnajb11	5277	4992	5885	2864	3111	3033
Atxn7	1887	1657	1960	1028	1048	892
Fcgrt	686	665	844	1219	1119	1134
Tspan11	2838	2469	2815	3986	3446	3780
Klf15	24	31	45	123	138	140
Derl3	573	463	624	908	891	870
Cul4b	4234	3443	4230	2496	2133	2155
Nhsl1	269	203	211	37	66	38
Mus_musculus_newGene_4348	1572	1534	1879	3913	2443	2770
Degs1	2518	2167	2620	3227	3137	3319
N4bp2l1	634	562	656	922	1113	992
Fitm2	190	179	263	508	456	416
Usp33	8989	7428	8751	12292	11523	10823
Ak4	9213	7916	9155	5210	4787	5073
Hspd1	11494	9952	11730	15142	15421	14522
Rft1	878	754	906	1336	1421	1171
Tspan13	113	114	127	26	16	23
Mus_musculus_newGene_6689	192	179	150	38	16	34
Mus_musculus_newGene_2144	22664	20047	22417	39170	30156	30600
Gm28710	44	41	51	6	4	0
Fbxl4	346	261	306	573	607	524
Plcb4	1010	804	926	428	449	420
Cetn2	847	786	917	249	386	336
2022-03-08	3183	2866	3209	1862	1609	1804
Klf10	519	383	527	195	177	160
Gfra1	148	195	171	5	25	26
Rsad2	50	45	67	163	165	196
Ica1l	108	85	96	17	9	18
Selp	143	100	134	31	17	16
Met	277	221	250	58	83	56
Gnl2	2208	1747	2202	3033	2664	2710
Apbb2	3528	3097	3607	5066	4500	4546
Ly86	206	114	147	22	31	31
Ccdc77	576	411	475	177	195	159
Mus_musculus_newGene_4560	62	38	47	3	0	7
Bub3	2712	2488	2774	1647	1435	1514
Cnnm2	1836	1550	1864	985	743	908
Mex3b	193	155	170	50	35	36
Haus6	741	601	777	296	334	285
Gaa	8141	6369	7773	12624	9967	10374
Gramd1b	31192	26755	31663	17762	16287	17125
Grik5	1562	1358	1597	2038	2107	1923
Abcc1	2809	2271	2608	4173	3498	3373
Ncbp2	1650	1552	1764	749	885	899
Cenpk	130	107	133	12	10	29
Aunip	124	88	92	14	17	18
Etfb	1539	1212	1553	1988	2118	1854
Cped1	631	441	588	236	191	207
Ppp1r3b	949	734	791	401	327	321
Rbfa	1367	1105	1580	1859	2030	2260
Cnpy4	1726	1464	1675	724	930	774
Selenoh	1002	765	959	412	439	431
Gal3st2c	1517	1465	1785	2269	2191	2101
Cabp1	676	539	666	928	1443	1258
Khdrbs3	779	687	788	268	337	342
Ddi2	3595	3125	3432	5473	4525	4628
Plk2	1246	783	971	462	398	377
Syk	906	808	980	1253	1400	1395
Slit2	248	159	170	44	28	44
Sorbs1	318	244	274	84	44	33
Mus_musculus_newGene_4604	152	155	165	329	349	405
Uspl1	1551	1606	1648	2204	2440	2253
Dnase2a	389	352	402	691	624	665
Rrs1	709	598	725	990	1091	1218
Mnt	2071	1752	2113	2580	2653	2598
Abcg1	250	156	207	55	43	28
Pxdc1	968	848	869	221	315	387
Pex16	1277	1061	1125	1666	1837	1618
Igfbp2	432	406	519	735	820	779
Atic	2961	2357	2709	3813	3559	3508
Cadm4	934	772	976	456	418	398
Tmem141	540	475	531	774	971	910
Ltbp3	21342	17371	19968	28657	26808	25775
Ccnf	456	446	534	180	90	92
Slc19a1	570	470	567	881	811	874
Tbrg1	4061	3976	4504	2504	2314	2397
Wwox	332	273	406	609	628	598
Ctsh	1092	930	1111	1426	1509	1535
Tceal8	4731	4013	5048	2424	2641	2732
Dock4	1834	1406	1459	806	519	533
Pcdh19	100	40	84	6	3	9
Nans	2755	2527	3109	1733	1587	1507
St8sia5	6	13	4	61	55	61
Fmnl2	2879	2458	2602	1644	1431	1366
Rnf180	2489	1968	2461	1434	1191	1213
Hist2h2aa1	261	209	200	465	575	438
Nsg1	474	371	371	153	138	119
Cfh	12787	8846	10998	6295	5323	5346
Samd4	2306	1742	2274	1239	893	920
Hsd17b7	4779	3766	4521	2679	2214	2408
Ube2t	101	121	122	7	14	24
Epc1	2188	1750	2071	1181	1103	1114
Trak2	2557	2220	2646	1571	1292	1251
Lims1	6302	5586	6517	3750	3510	3491
Arfgap3	2816	2452	2911	1616	1637	1618
Dnaja4	1785	1352	1641	842	890	760
Ccnl1	5020	4113	5030	2229	2727	2676
Aprt	1271	1358	1454	1893	2039	2023
Arnt2	721	632	823	288	339	314
Dsel	1178	1065	1215	639	548	510
Zmynd19	871	619	891	1229	1222	1283
Snap29	1305	1155	1380	728	607	566
Nde1	2081	1767	2114	987	1045	1174
Tmem267	590	537	657	956	887	955
Tspan14	1326	1269	1370	676	692	688
Kdr	123	53	97	11	13	6
Trpc5	171	111	131	28	7	6
[truncated: 11,097 more rows]

## Sheet: Oocytes
Symbol	Ctrl1_Count	Ctrl2_Count	Ctrl3_Count	Aged1_Count	Aged2_Count	Aged3_Count
Tm2d1	4269	4397	4264	151	122	114
Plat	53341	56941	59078	1894	976	1468
Ube2t	8034	8467	8062	312	287	263
Mff	14637	14533	15582	942	659	542
H3f3a	10921	11977	12808	562	529	500
Slc35b3	3422	3274	3510	200	144	107
Glce	5045	5488	5611	456	247	201
Dpys	770	873	805	14	15	17
Lbr	8526	8219	9503	827	367	439
Sdhaf4	2023	2088	2105	87	105	86
Il1rap	2375	2320	2543	273	149	134
Tpra1	7902	7947	8921	947	530	764
Ube2c	1821	1959	2072	118	130	119
Saraf	10478	9558	11295	1432	793	1063
Atp6v1g1	1275	1329	1446	127	101	96
Mos	27014	24493	29239	2386	1417	2276
Atp1a1	1899	2219	2039	265	163	197
2022-03-07	13897	12880	14407	2297	1073	1123
Dbt	3961	3530	4343	604	306	393
Mus_musculus_newGene_74	1343	1368	1500	172	95	130
Siah1a	5957	6297	5979	1115	848	844
Dram2	2427	2753	2514	444	265	302
Aurkb	456	433	499	30	18	14
Rnls	700	711	815	65	55	37
Serpini1	2112	2435	2285	431	258	290
Slc25a17	4300	3877	4598	512	517	399
Leprot	2765	2596	2942	260	216	293
Psma5	1459	1370	1479	147	99	147
Rnf5	1322	1309	1362	217	138	156
Fth1	128	138	163	1546	1179	1602
Olfr819	245	304	249	6	6	9
Lamb1	6005	5951	6282	1199	1034	895
Vapa	5571	5342	5627	1145	953	825
Prdx2	1454	1524	1497	8689	7420	8195
Eif2s1	611	668	699	4026	3130	2735
Cfap300	1666	1774	1645	385	226	223
Mus_musculus_newGene_9851	5725	6325	5594	1010	849	980
Txndc5	5136	5746	5791	1507	970	811
Fgfr2	822	816	889	146	82	65
P4hb	5118	5240	5605	1503	787	778
Paqr6	578	631	621	104	53	51
Lpcat4	500	685	551	69	34	55
Nfkbiz	2267	1994	2319	487	327	380
Eef1e1	1326	1353	1339	195	180	196
Rnf130	2094	2081	2361	432	269	379
2022-03-06	4862	4438	4980	1167	915	675
Pdcl3	2680	2813	2701	259	277	354
Cldn4	344	429	374	50	22	32
Cndp1	2193	2655	2391	674	421	382
Tbc1d14	7625	8117	7958	2417	1737	1578
Lamtor1	676	807	792	96	101	72
Fat1	1487	1448	1598	383	255	210
Samd1	225	177	235	10	12	5
Cdc42	9651	10203	10446	2654	2114	2209
Dync2li1	123	109	121	6	0	0
Snrnp40	969	1156	1102	263	164	151
Khsrp	859	670	947	126	104	86
Spidr	2773	2945	2989	921	531	520
Slc30a5	2265	2139	2436	669	335	345
Cers2	3739	3929	4311	1246	657	782
Stk40	408	514	448	82	38	45
Rnf215	441	561	485	67	51	64
Top2b	1686	1946	1727	481	359	326
Dusp10	1071	1122	1219	240	171	104
Mus_musculus_newGene_9181	126	117	157	8	3	2
Fam83d	609	663	730	130	94	95
Arf3	578	553	602	114	74	79
Slc19a1	705	727	764	50	11	52
Npc1	2512	2488	2716	608	552	431
Snx3	750	673	759	93	100	90
Gltp	1990	2573	2198	666	399	332
Trim13	7231	7778	7418	2572	1804	1654
Mael	122	145	165	983	719	623
Mageh1	254	267	226	21	24	17
Icmt	567	417	555	65	56	57
U2af1l4	157	162	145	969	778	1014
Bub1b	16102	14880	17167	5817	3704	3328
Dph6	53	74	79	1759	608	524
Fbxl20	3289	3413	3655	1113	472	525
Bmp15	69681	83800	76300	18597	8522	5675
Unk	477	424	457	88	50	35
Ppp1r15b	457	398	496	84	58	46
Slmap	2095	2137	2158	719	456	434
Mus_musculus_newGene_1627	181	129	145	984	788	770
Mus_musculus_newGene_2878	263	243	273	39	24	26
Mrps31	1004	1029	992	126	149	148
Abcd4	184	170	166	8	0	12
Snx14	603	570	647	141	86	68
Gm10320	149	126	151	5	0	9
Tmem108	1647	1933	1945	572	283	240
Tada2a	2691	2389	2628	860	556	507
Serpine2	42996	42176	46142	13751	9954	11495
Erp44	3665	4004	3922	1282	915	957
Tmx3	602	560	607	140	84	97
Astl	10219	8516	11365	3354	1519	1797
Sall4	4283	4637	4552	1575	1191	1082
Foxred2	616	587	616	140	104	74
Cdh1	2730	3077	2865	1094	623	634
C1galt1c1	1209	1375	1208	287	249	262
Slc25a39	1283	1294	1375	446	249	243
Dgat2	992	1038	1197	266	88	115
Mtx2	327	327	321	58	45	42
H2afx	822	804	957	233	106	136
Mex3c	1401	1285	1505	391	318	246
1110012L19Rik	247	234	231	1111	957	983
Tspan12	676	657	667	153	77	117
Mus_musculus_newGene_7201	80	72	67	484	404	352
Akr1b3	1267	1112	1285	5303	3344	3406
Tspan3	711	645	774	170	123	128
Mus_musculus_newGene_7105	461	375	451	91	49	61
Fbxl6	8949	9601	10431	3337	2427	2669
Zbtb2	760	761	794	231	116	128
Bmpr1a	743	854	737	199	146	99
Mad2l2	565	515	558	2245	1662	1814
Gtpbp1	482	559	478	134	65	63
Xlr3a	973	1081	985	3888	2819	2758
Olfr247	85	99	73	3	3	2
Rsl24d1	686	864	717	163	142	85
Umad1	2092	2040	2061	742	516	444
C130073F10Rik	1002	1087	917	308	180	209
Daglb	527	534	534	148	83	93
Cnih4	977	1040	1041	182	200	189
Dnajc10	1679	1921	1902	604	473	355
Ciart	289	255	298	53	38	22
Umodl1	1609	1776	1665	5824	4832	4463
Lamc1	735	674	784	171	147	137
Aldh1a2	727	678	729	180	88	137
Klhl18	307	328	324	69	50	48
Gxylt1	1801	1964	1931	697	434	500
Rbmxl2	266	354	307	60	47	42
Kif2c	1976	2029	2219	797	532	496
Il1r1	602	679	589	177	115	120
Mus_musculus_newGene_7278	906	960	1032	188	146	212
Depdc7	39002	39327	41469	17292	11615	9894
Slc44a1	1904	1875	2062	756	475	393
Timm10	128	121	146	3	11	9
Dse	2274	2297	2359	934	436	463
Pde6d	610	611	546	135	103	121
Rnf139	3782	3872	4052	1496	592	627
Tram1l1	138	125	138	13	7	15
C87977	7069	8279	7359	28630	19626	16578
Lsp1	350	404	323	1572	1044	1037
Fbxw20	6126	6402	6583	20321	17817	16781
Knstrn	2416	2400	2454	8270	5832	6854
Akr1a1	720	736	736	2572	2028	1994
Pdia6	1939	1898	2132	682	490	552
Alg10b	7916	7336	8359	2363	2207	1323
Spsb4	120	144	152	15	11	17
Lmo4	552	610	669	144	87	132
Mus_musculus_newGene_3089	20	46	53	341	254	260
Stx12	3823	4272	4173	1854	983	977
Hus1	1805	2114	1860	787	473	391
9330182L06Rik	791	857	794	253	86	112
Tex2	400	400	446	95	81	76
Tubb2a	801	1089	865	299	204	167
Vwa2	216	205	203	38	33	19
Gcnt4	767	846	819	188	172	85
Btf3	3070	3143	3511	10961	9742	12422
Higd1a	342	355	337	1315	968	988
Abcb8	282	485	364	88	44	35
Selenow	351	311	355	1286	1171	1387
Rad51c	562	502	544	154	115	102
Atp6ap2	2534	2518	2772	1080	690	761
Ogdh	678	651	701	145	58	28
Lmtk2	312	275	335	63	55	49
Shroom2	693	653	646	226	129	105
Fam83g	188	466	227	36	22	16
2022-09-12	461	434	444	145	76	75
Mus_musculus_newGene_2597	49	32	51	0	0	0
Ccnb1ip1	395	474	373	40	69	49
Elobl	6672	5882	7258	1933	1347	1966
Rab5if	403	368	408	1383	1230	1354
Xlr3c	527	607	556	2014	1423	1375
Khdc3	768	949	764	239	191	195
Akap1	1843	1791	2041	732	552	518
Paip2	1190	1037	1190	274	233	292
Cdkn2c	44	48	64	4	0	0
Fastkd2	380	458	429	2285	1180	1022
Mus_musculus_newGene_9197	22	23	33	207	197	130
Gdf9	136844	125868	150938	59441	37464	44231
Dpp9	89	96	74	11	5	0
Tor2a	1509	1526	1769	623	433	454
Gja4	930	988	1042	338	215	273
Rpn1	709	808	788	292	150	174
Anapc15	230	184	229	878	857	1049
Afg1l	209	200	205	1036	596	557
Gas6	154	237	198	44	21	25
Hes6	90	91	131	497	403	406
Scmh1	781	868	888	281	94	97
Igf2r	183	243	220	45	37	19
Smoc2	2240	2527	2371	1029	507	671
Thap7	29	34	41	200	194	205
Itm2b	882	965	978	338	257	240
Necab2	146	117	162	610	580	651
Aunip	587	514	637	1921	1643	1773
Mus_musculus_newGene_4058	189	176	246	844	945	733
Glo1	59	56	57	336	248	191
Jag1	5569	5520	5990	2723	1853	1535
Mus_musculus_newGene_894	340	391	347	111	74	72
Bud23	227	249	204	50	33	43
Parl	2181	1982	2172	6870	4389	5000
Pparg	1192	1376	1227	438	383	322
Mus_musculus_newGene_2305	182	277	222	23	35	30
Git2	485	599	539	202	100	104
Fam216a	442	494	417	97	106	84
Rbm7	5471	5905	5544	2641	1927	1605
Mus_musculus_newGene_5232	218	177	272	46	35	30
Gm10310	63	86	48	3	3	2
Atf6b	146	225	168	42	22	16
Bnip3	4153	4369	4517	1830	1367	1459
Slc23a2	8665	10262	9416	4633	2239	1976
Gbe1	512	587	534	161	136	83
Atp2a2	3508	3443	3696	1304	1184	802
Txnip	18586	16490	20061	8574	3642	3459
Oog4	5759	6933	6439	21072	17055	12426
Nfil3	605	623	623	2921	1399	1454
Vti1b	272	278	264	953	796	914
0610009B22Rik	186	238	228	35	37	38
Ica1	5593	5935	6212	18569	11724	12088
Pabpn1l	7691	8004	8210	2713	2708	2260
Rtraf	2197	2083	2284	6320	6495	6862
Iqcb1	923	1011	1007	421	257	215
Mus_musculus_newGene_873	348	367	402	126	82	67
Txn2	782	822	850	2417	2083	2130
Rabggtb	322	248	283	55	44	59
Zp3	4265	3819	4589	2051	1284	1289
Phf5a	1004	912	960	2884	2640	3131
Etnk1	725	630	775	271	168	167
Txndc2	268	366	342	1626	805	827
Dynlt1a	185	219	220	36	40	36
Tfap4	64	53	52	5	0	4
Zfp51	2409	2732	2649	1249	837	794
Lrrc41	300	285	345	105	45	42
Cemip2	346	314	406	117	74	59
Pebp1	500	601	558	167	150	119
Prr13	634	644	677	1986	1560	1886
Rnaseh1	1020	1140	1061	256	308	239
Tmem70	1015	973	1011	371	286	294
Gm13023	13233	14698	13940	42663	29439	25736
Abt1	100	171	138	25	19	13
Strip1	989	1182	1103	430	139	204
Nubp2	21	27	10	190	164	97
Mis18a	1041	1013	1119	253	295	255
Pithd1	770	953	936	3082	1958	1812
Clint1	1405	1676	1540	683	481	465
Grm4	4428	5040	4701	1848	1499	1657
2700062C07Rik	824	821	883	2423	2282	2616
Cd320	397	384	453	1319	1057	1015
Tmem59	12009	11922	12721	5454	3706	4543
A430005L14Rik	1269	1175	1308	360	291	390
Tamm41	189	153	201	694	553	530
Atp5a1	583	715	659	2625	1431	1354
Ctf1	24	27	33	0	0	0
Nprl2	621	490	701	2315	1406	1460
Med18	547	526	537	152	76	141
Kcng2	2271	2380	2399	939	772	789
Gstm5	2884	3085	2837	714	810	860
Abhd17a	241	279	302	89	60	54
Papola	7504	6951	7800	4059	2105	2168
Sptlc1	3803	3388	3999	1967	992	995
Por	356	455	401	130	64	100
Aes	89	63	72	386	250	243
Rab4a	574	494	603	1804	1276	1295
Cenps	537	544	531	1589	1768	2127
Mus_musculus_newGene_9022	2	0	4	45	43	40
Rfc3	289	240	317	1051	719	717
Poc1a	457	488	532	1419	1340	1494
Cript	668	722	720	1975	1676	1899
Rgmb	729	772	837	338	133	133
Atg101	185	249	191	700	761	707
Bicd2	468	420	526	171	119	114
Bub3	3843	3990	4148	2194	1305	1316
Hist1h2bc	243	188	268	35	47	38
Tmem30b	1488	1444	1499	678	228	291
Arl8a	106	122	100	21	13	19
Atp6v0b	684	749	809	2056	2111	1922
Edar	69	94	86	13	11	10
Atxn2	1503	1631	1711	783	550	469
Cdca5	2496	2144	2685	10309	5029	4960
Rprd2	312	418	364	117	95	79
Echdc3	456	361	479	1472	1059	1001
Ngrn	669	545	696	2040	1418	1447
Lin52	3091	3201	3334	1770	816	848
Lzts2	84	158	92	11	12	13
Lsr	987	1414	1201	491	368	349
Syngr3	33	30	43	220	119	138
Nudt4	408	413	447	125	121	97
Trmt12	54	73	58	296	219	180
Tnc	253	301	357	83	67	71
Trrap	227	245	279	83	52	56
Neo1	773	978	835	389	247	236
Rnf25	313	343	360	1031	952	782
Msra	19	22	20	125	97	85
Ube2v2	79	116	128	20	10	17
Ssna1	667	689	772	1916	2212	2350
Rassf5	1583	1622	1704	872	487	415
Steap4	678	679	690	316	183	153
Polr2e	43	50	54	204	213	188
Fyn	2305	2291	2544	1167	870	673
Mus_musculus_newGene_5549	587	586	623	262	114	152
Lef1	3379	3389	3616	1405	1141	1289
Prpsap1	250	248	241	913	573	555
Tmem39b	1713	1750	1948	904	391	548
Kpnb1	900	845	940	374	298	229
Golga7	7380	7288	8238	4362	2448	2634
Fbxw24	58019	61367	59262	147762	122612	121442
Bik	253	301	287	825	799	803
Sys1	380	398	400	110	89	113
B4galt2	259	313	320	110	70	48
Gm8126	555	785	677	195	113	198
Dppa5a	210	222	261	69	56	49
Btg1	1697	1480	1708	862	451	474
Supt4a	55	47	71	232	256	279
Msn	43	74	53	8	3	4
Atp6v1b2	5613	5908	6070	3310	1381	1338
Gm10436	10490	12667	11643	33560	22083	19869
Gucy2e	190	208	247	59	53	40
Ext2	693	854	792	360	233	214
Ern1	10248	11185	10889	6046	4110	3278
Kxd1	90	83	101	344	264	294
Prc1	19178	20837	20575	11407	7582	7595
Tspan9	783	854	901	372	259	271
Max	2249	1795	2472	1086	474	586
Zkscan17	65	61	68	425	238	163
Gpx6	953	896	999	308	324	249
Aspscr1	156	216	196	794	432	483
Gm2042	25614	26915	26320	74005	49969	44391
Fbxo10	248	224	240	81	59	44
Ciapin1	3498	4231	3893	1935	1328	1489
Plxna2	452	553	423	187	134	107
Kcnn2	1507	1840	1544	725	496	589
Zfat	25	30	21	133	110	103
Mus_musculus_newGene_466	412	421	459	168	109	63
Polb	367	435	444	1135	1086	1084
Mus_musculus_newGene_10084	210	158	208	42	45	32
Ndufa1	231	176	191	36	39	43
Adam8	198	231	228	60	25	54
Fbxw16	5463	5887	5723	13985	10974	12185
Dcaf12	9274	10184	10169	5693	2306	2541
Tuba1b	734	742	803	338	150	221
Zdhhc13	5336	5683	5742	3186	1962	1509
Mrpl40	482	430	498	1300	1192	1412
Cdr2	689	725	804	2622	1703	1292
Rdh12	4536	3706	4878	1893	1442	1582
Chuk	472	544	495	235	117	112
Plekhb1	61	79	88	419	244	192
Ooep	25657	21037	27510	6318	6623	8233
Sucla2	1162	1220	1299	3923	2473	2108
Arntl2	193	233	140	46	40	29
Susd6	277	293	323	92	86	61
Alkbh6	111	87	97	16	17	16
Cct7	493	552	548	1702	1050	1020
Hist1h2aa	302	278	328	51	73	65
Mus_musculus_newGene_3211	230	365	237	50	56	60
Dnajb11	487	491	450	177	145	131
Spats2	3756	4095	4044	1955	1335	1598
Pabpc1l	189	210	239	72	39	52
Ywhag	965	843	1066	458	299	238
Ctbs	1248	1351	1339	693	439	438
Tuba1c	1572	1563	1927	848	321	460
Znhit2	53	108	66	340	328	249
Pxmp2	297	235	290	78	72	61
Per3	329	315	378	148	62	61
Isca1	647	586	734	244	214	156
Mus_musculus_newGene_2252	1120	942	1158	2756	3609	3575
Mus_musculus_newGene_9139	4466	4410	4649	10685	10043	11057
Vdac2	1627	1866	1729	837	612	644
Commd3	1167	1123	1148	2792	3194	3062
Trmt10c	1063	1047	1155	496	375	371
Abcb1b	5522	5433	6119	2736	2192	2188
Slc35f5	236	192	232	85	42	40
Cstf2t	82	89	86	20	16	8
Evx1	181	219	177	66	39	44
Nup205	276	332	290	103	70	32
Tmem52b	83	92	74	12	5	16
Tmem60	1408	1385	1362	3339	3810	4226
Tle6	2979	3022	3168	1834	1004	973
Sf3b4	2714	3220	3136	1770	1064	988
Hspb6	35	49	37	189	122	147
Cmbl	19	13	23	101	88	111
Rasl11b	444	415	517	214	103	110
Tmem222	108	103	115	453	296	244
Sp1	582	533	573	242	174	116
Rassf1	320	320	286	1008	680	638
Ubb	12415	12425	13090	29225	27553	29971
Ppp1ca	678	775	893	2354	1433	1620
Rhd	457	365	494	1352	972	950
Tent5c	6707	7117	7107	4345	2391	2140
Emc2	165	214	119	583	513	586
Ung	219	245	240	891	451	624
Uxs1	2038	2354	2256	1069	785	860
Pcmt1	559	567	557	1607	1049	1132
Limd2	52	54	72	9	9	4
Tex21	8	18	11	100	77	51
Tuba1a	522	445	561	216	100	147
Oog1	27660	29119	28215	77772	51611	45295
Tmtc1	2986	2918	3198	1708	1146	864
Sema4d	819	883	856	436	277	205
Mus_musculus_newGene_687	224	209	230	57	54	59
Txnrd1	841	858	977	437	313	253
Fam69b	1490	2026	1604	749	602	605
Mus_musculus_newGene_7688	4	4	4	75	34	27
Pde3a	2801	2604	3003	1405	1126	807
Mus_musculus_newGene_6632	190	212	168	586	536	451
Mus_musculus_newGene_2554	258	231	246	97	57	64
Mus_musculus_newGene_8643	315	317	284	120	81	86
Sh3gl1	56	85	70	9	8	12
Oas1h	2366	2376	2526	5678	5341	4645
Dynlt1b	311	322	289	76	78	88
Hacd2	1798	1991	1896	496	551	662
Sema6d	522	597	507	246	175	141
Snu13	4503	5146	4544	1803	1809	1758
Ccdc120	103	137	101	35	22	15
Depdc1b	24	34	31	5	0	0
Arhgap12	8959	9259	9439	5534	3715	3524
Atp6v1e1	244	268	276	718	665	778
Dgke	298	277	234	106	66	41
Gpat3	514	622	621	286	178	140
Mus_musculus_newGene_313	1164	1291	1158	655	438	382
Camkmt	1455	1574	1572	683	573	575
Gdpd1	32544	31310	34234	16448	12512	13827
Mkrn2os	155	89	143	28	17	25
Pcnt	1251	1558	1332	565	481	513
Zfp979	2021	1623	1935	6538	3654	3162
Mknk1	4224	4391	4629	2737	1182	1409
Mus_musculus_newGene_8038	132	141	155	479	315	442
Epha7	98	110	95	33	14	18
Foxo3	1570	1306	1672	532	581	402
Adcy2	62	63	70	267	181	160
Lrrc42	1840	1769	1900	5925	3001	3316
Dctn6	59	66	51	198	237	214
Mrpl13	68	54	59	213	199	207
Mus_musculus_newGene_1322	119	124	129	19	29	24
Mus_musculus_newGene_9309	250	227	239	729	625	491
Cyp2u1	104	85	91	26	15	18
Rplp0	539	469	512	1335	1056	1073
Rbbp4	2269	2193	2508	1368	872	802
Stom	837	747	978	418	261	174
Mea1	270	301	324	757	900	984
Mlec	186	179	216	36	45	49
Mus_musculus_newGene_2470	63	61	47	9	6	9
Ethe1	357	391	407	981	872	1046
Cenpo	1001	1084	1161	3720	1869	1895
Prr7	184	183	170	66	34	48
Sumo2	8777	16465	11231	3186	4078	3006
Glb1	79	60	84	406	190	193
Ngdn	528	551	571	1315	1298	1235
Gtf2a1l	3285	3023	3586	1880	1313	1080
Gm21818	119	107	115	28	23	27
Mus_musculus_newGene_8934	138	96	124	375	392	376
Bcl7b	728	898	857	2248	1419	1705
Ckap2	4687	4581	5021	2934	1884	1534
Sdhd	833	763	873	219	265	251
Psap	235	207	241	56	57	64
Slc37a1	57	45	80	12	5	7
Tekt4	11	14	7	63	65	90
Svbp	74	63	82	8	8	15
Mus_musculus_newGene_8243	41	27	36	0	5	0
Mus_musculus_newGene_7359	88	71	83	26	9	6
Cox5a	1425	1308	1387	3107	3339	3859
Tacc2	1520	1850	1591	958	613	495
Pdrg1	220	288	242	685	608	600
Ndufs3	69	62	65	208	220	251
Tspan31	28	32	39	148	112	96
Nudt5	1889	1939	2069	4668	3887	3328
Sun1	1507	1355	1546	766	585	438
Mus_musculus_newGene_2026	166	219	224	87	38	45
Fubp1	1019	1133	1105	396	313	433
Mterf4	275	231	287	914	600	502
Kantr	881	973	910	539	263	230
Calm2	1873	2281	1767	337	485	601
Jam3	712	659	732	390	203	198
Mus_musculus_newGene_1593	88	117	65	22	12	15
Chl1	526	574	509	285	124	149
Ube2g2	825	1023	1063	533	336	267
Prrc1	200	205	219	87	37	21
C87436	2290	2442	2229	5025	4969	5312
Mus_musculus_newGene_5625	473	469	495	106	132	147
Oser1	1092	1349	1144	3262	2069	2040
Ackr3	150	137	121	39	22	37
Cops3	1779	1971	1908	1038	786	684
Tex19.2	322	254	313	896	768	580
Pfdn5	468	439	492	1088	1194	1212
Rer1	1218	1264	1392	688	436	518
Gde1	660	656	668	1923	1185	1125
Npas2	444	390	393	212	90	94
Pip4p2	535	668	509	290	177	154
Ubc	920	1003	934	369	165	346
Mus_musculus_newGene_4178	32	41	60	7	5	2
Cst3	129	148	163	43	39	36
Mat2b	86483	82091	92668	48958	38615	34082
Mfsd14b	4204	4259	4222	2650	1092	921
Atp6v0d1	78	79	91	386	187	193
Mus_musculus_newGene_3387	132	118	154	37	38	21
Slc25a14	1040	1049	1159	2724	1912	1857
Mus_musculus_newGene_1835	611	506	558	236	169	195
Gm10184	1382	1472	975	691	298	362
Reep1	329	245	333	136	56	75
Mus_musculus_newGene_4318	61	40	41	3	4	7
Dip2b	1797	1763	1962	927	740	732
Acvr1	172	86	148	36	24	23
Slc12a5	156	138	201	42	45	36
Slc35a4	1376	1524	1564	7633	2673	2779
Pxdn	764	698	772	338	283	180
Ctnnd1	1997	1887	2121	1058	853	683
Ndel1	883	914	982	543	325	277
Pno1	822	840	858	2071	1725	1416
Tiprl	3556	3247	3729	1998	1490	1357
Ahr	542	604	516	279	152	94
Adam9	434	378	418	166	121	143
Eepd1	81	125	96	27	22	19
Pdcd6	3530	3123	3322	1568	1389	1307
Mus_musculus_newGene_283	1118	1227	1157	506	433	466
Gmcl1	2045	2052	1933	1269	743	653
Cenpx	591	460	566	1251	1747	1805
Xlr4a	539	527	466	1238	1053	1316
Acvr1b	351	299	356	122	117	77
Nsdhl	179	168	155	696	347	338
Traf3ip1	34	150	173	7	6	12
Zdhhc24	3827	3987	4370	2724	1319	1431
Xlr3b	806	804	870	2156	1474	1378
Emx2	178	196	188	44	45	57
Psmc2	312	420	323	136	112	106
Tnfrsf19	73	47	64	0	6	10
Cep44	1968	1850	2136	1050	797	790
Prpf8	443	482	515	267	133	120
Mrpl22	155	169	133	20	21	42
Zfp677	88	145	118	600	287	250
Ppt1	925	901	914	557	277	288
Dhrs2	21	30	17	106	73	91
Ldlrad3	1030	1033	993	559	192	161
A1bg	156	175	186	783	371	330
Utp4	3550	3364	3829	2275	1181	1437
Wrnip1	159	215	197	73	56	45
Tent5b	1186	1331	1298	686	277	180
Esyt1	265	272	323	112	91	86
Arid1b	958	1069	1069	617	384	328
Tmem209	10186	11182	11015	7450	3448	3246
Exosc6	1	4	5	37	38	22
Atg16l1	2967	2838	3378	2010	866	950
1110059E24Rik	786	838	822	300	313	283
Naca	539	387	523	1214	1105	1257
Ubl7	145	166	182	883	314	387
Bcat1	117	127	110	449	265	234
Cfl1	634	678	734	369	216	246
Zfpl1	18	47	37	159	125	110
Srebf2	179	202	199	74	60	51
Dpm2	198	175	175	469	503	592
Pofut2	2334	2467	2484	6069	3595	4484
Samd10	274	234	315	131	63	74
G6pdx	1060	1165	1144	4593	1976	1826
Cdc42ep2	62	63	63	252	152	141
Pycrl	250	276	273	670	565	605
Nanos2	1036	967	1144	2581	1865	1782
Ablim2	414	524	454	257	121	135
Dstn	202	206	205	779	413	372
Derl1	272	218	216	98	56	71
Actl6a	514	530	549	237	193	187
Nabp1	112	131	136	39	38	18
Rims3	78	76	92	18	16	20
Rgs7	264	291	292	129	50	87
Imp4	322	338	375	896	693	648
Hey1	597	636	644	350	213	214
Hax1	1550	1238	1644	3578	2669	2935
Suco	5587	5918	6104	3329	2750	2264
Zbtb32	24	36	37	113	118	162
2310057M21Rik	772	915	796	432	330	276
Slc41a2	740	855	902	507	218	248
Kpna2	4974	5433	6030	3353	1844	1143
Cnn1	373	412	372	172	142	112
Isg20	137	176	137	40	23	47
Daxx	434	540	459	202	182	136
Ei24	156	185	179	82	44	38
Rpl41	151	105	146	27	34	31
Anapc13	26	35	32	4	0	5
Arcn1	10461	11923	11376	7611	2875	2835
Mtus2	1074	1026	1025	2172	2388	2572
Gna14	996	1141	1094	438	467	346
Wiz	132	157	88	46	23	20
Rpp25l	170	158	214	467	479	613
Cobll1	3377	3919	3646	2366	1523	1152
Rhot1	15165	15284	16672	10538	3678	4395
Rdh14	232	209	253	651	506	446
Mrps25	319	341	362	881	680	626
Dnajb1	735	809	817	2772	1414	1201
Mus_musculus_newGene_9556	92	86	75	25	16	20
Zfp407	823	1183	916	536	361	307
Zfyve21	7636	7635	7779	16542	13018	12399
Eif2ak1	3956	4613	4307	2937	1348	1607
Rps29	151	113	139	20	29	35
Tspan14	3631	3629	4042	2588	1061	1127
Slc16a10	1469	1524	1688	870	682	578
Mus_musculus_newGene_6002	722	881	798	338	305	305
Ggta1	3966	4465	4388	2993	1547	1412
Rida	163	190	165	50	54	47
Mus_musculus_newGene_9715	145	129	157	382	340	402
Dynlt1c	241	248	262	59	66	83
Zfp936	626	893	655	2901	1409	1171
Mrps12	33	28	44	130	122	100
Arpc3	300	405	360	773	1453	1211
Adcy5	97	129	106	29	32	23
Mus_musculus_newGene_8918	117	80	133	445	259	241
Ankrd44	3169	3545	3585	2386	1312	1178
Mrps30	59	76	65	232	158	154
Tram1	2941	3578	3227	2005	1439	1224
Bpifc	175	138	177	53	52	30
1700028J19Rik	18	14	26	79	88	80
Lgals3	7	9	14	56	48	45
Psmd4	1282	1482	1463	2987	2561	2660
Has3	207	174	209	78	59	28
Ube2cbp	377	378	416	1009	713	706
Mfsd10	1846	1784	1889	1156	717	759
Depdc1a	201	183	191	95	47	48
4930402H24Rik	1233	1225	1235	799	465	411
Zfp661	17	13	19	111	47	60
Fam229b	44	47	49	130	207	183
Mus_musculus_newGene_8267	928	905	1068	2101	1988	1814
Gadd45b	38	47	56	8	3	10
Dnmt1	5939	6110	6305	2992	2245	2950
Ldhb	24871	26525	26803	52998	44536	46225
Nabp2	54	48	47	178	114	181
Kdf1	39	44	64	12	7	6
Trnau1ap	754	726	907	1732	1563	1808
Hat1	4192	4935	4452	2533	2028	2007
Rdx	77130	77551	77485	39361	36489	32867
Mus_musculus_newGene_9503	50	53	80	8	13	9
Pcgf6	7432	8026	7744	4647	3453	3530
Dcaf13	597	852	525	1724	1321	1280
Ctnna3	543	688	596	329	234	182
Pnrc1	892	942	1001	2948	1633	1391
Slc25a22	233	331	315	153	48	55
Gtf2ird1	1300	1268	1452	645	576	539
Ppa1	1830	1792	1814	4136	2755	3240
Ndrg4	105	109	94	40	24	10
Pgbd5	76	77	112	28	6	19
Chmp3	1767	1763	1828	1225	639	662
Cnot6l	13422	12855	13662	7374	6593	4794
Grn	1583	1822	1826	972	351	660
Idh3a	2750	2848	3013	2037	910	989
Farsb	7014	6657	7803	20142	10970	10586
Prl7d1	29	42	38	0	5	6
Upf1	877	833	938	428	351	357
Ppp1r10	3909	3904	4176	11227	5987	5976
Pias4	1485	2319	1713	904	778	619
Lmbrd1	345	522	450	196	161	131
Mus_musculus_newGene_422	5139	5062	6044	18234	8471	8216
Mus_musculus_newGene_8508	118	156	111	49	30	35
Fbp1	164	172	163	436	353	337
Rpap2	568	632	530	1810	994	895
Srebf1	259	267	239	138	68	50
Th	519	435	534	1729	791	906
Mus_musculus_newGene_7613	76	94	70	257	182	180
Tcte2	285	300	336	993	496	594
Tmem117	4212	4582	4347	3171	1676	1583
Fmo3	119	85	135	44	24	22
Fiz1	266	351	343	1368	698	494
Akip1	574	486	543	1146	1190	1171
Rogdi	24	17	30	106	71	73
Cxxc1	341	390	309	136	135	94
Mus_musculus_newGene_1980	45	43	44	162	98	124
Tubd1	160	152	180	537	297	324
Mus_musculus_newGene_126	6	9	12	51	46	37
Kit	2419	3161	2728	1781	1203	941
Tmem151a	40	41	55	134	143	148
Rras2	2563	2695	2735	1867	1080	982
Slc4a10	881	1065	838	559	348	338
Fbxo3	2113	2050	2068	1441	789	703
Cldn34b2	1588	1433	1619	687	604	680
Mus_musculus_newGene_4537	7296	8506	8079	21020	11260	12166
Dnaja3	76	132	93	527	212	223
Gja3	41	71	63	8	14	5
Fubp3	254	195	195	99	64	55
Tmem131l	1715	2423	1786	1072	856	722
Zmym3	198	174	209	86	55	62
Cherp	688	852	787	499	248	246
Gng3	234	195	255	534	568	589
Qsox2	34	28	25	9	0	0
Dag1	1268	1425	1416	926	524	423
Dcaf7	2132	2208	2414	1390	1044	858
Nat14	1472	1648	1726	767	712	677
Cwf19l1	429	383	455	253	113	109
Epsti1	2888	3028	3039	1764	1320	1362
Dusp12	2437	2219	2321	4831	4048	3936
Ptger4	269	335	267	163	64	75
Mus_musculus_newGene_6309	408	454	453	218	165	161
Psmb2	2040	1912	2138	721	786	859
Emc10	110	132	106	37	35	30
Ints12	5498	5626	5744	4062	2108	2354
Mapre3	155	147	196	82	41	39
Lamp1	4012	5006	4516	3269	1700	1607
Prdx5	51	54	61	164	161	134
Mus_musculus_newGene_8128	125	175	130	370	331	363
Dynlt1f	74	153	113	25	26	26
Gtf3a	151	106	107	414	234	346
Mus_musculus_newGene_4562	99	161	108	478	285	230
Ino80	351	405	427	199	150	135
Myadm	470	596	525	315	100	129
Mus_musculus_newGene_1967	29	38	24	146	67	134
Mus_musculus_newGene_6687	226	198	162	487	543	452
Nfkbid	20	32	32	122	79	72
Mtfmt	164	157	170	445	297	384
Bnip1	17	28	11	80	69	112
Sorl1	712	559	758	315	257	248
Galnt11	1862	1824	1927	1334	590	646
Sap30l	369	291	374	948	653	603
Trim41	60	39	51	11	10	7
Elof1	420	332	411	915	745	797
Gse1	227	243	244	122	67	82
Snai3	82	105	82	430	162	208
Phc3	243	281	278	134	97	64
Elob	117	107	108	32	22	37
Zfp277	2771	2849	2834	1473	1260	1298
Tm9sf3	1912	2011	2007	1322	865	672
Tagap	38	50	39	188	91	104
Cadps	7	5	0	38	27	25
Tet3	18426	17657	20003	12073	9109	7859
Mus_musculus_newGene_1280	72	51	72	22	10	13
Dppa3	52378	54519	54190	98364	122460	131640
Hmgn1	1501	1488	1506	3168	2348	2861
Rrp15	115	141	122	322	266	353
Smc3	8713	8968	8931	5335	3807	4390
Maged1	71	68	88	30	5	13
Lypla2	61	85	94	21	23	9
Tor1aip2	163	206	190	95	53	55
Sema4b	38	83	56	15	11	6
Iars	1181	1932	1326	897	538	425
Mus_musculus_newGene_6044	78	77	89	251	187	160
Rnf207	43	37	34	12	3	5
Prpsap2	3241	3057	3692	2245	1501	1278
Mus_musculus_newGene_7119	190	258	271	562	510	658
1190002N15Rik	6508	7607	6796	5158	2601	2144
Coa3	72	63	75	189	175	197
Nr2c2ap	113	78	83	284	236	195
Adm2	57	42	69	291	122	131
Efna1	841	757	827	293	144	338
Furin	445	502	471	224	169	195
Gemin7	123	145	110	324	268	336
Ndufb5	175	142	172	402	348	418
Sebox	1752	1288	2003	4358	2969	2798
Mus_musculus_newGene_7035	6	7	8	67	22	36
Sumo1	6762	7333	6643	12964	12813	12957
Mthfd1l	60	84	65	13	16	18
Tcstv3	412	343	348	98	138	109
Rapgef4	520	598	506	1356	862	895
Mus_musculus_newGene_728	54	40	27	138	118	139
Mus_musculus_newGene_8618	75	70	69	169	235	262
Kera	114	158	147	387	338	255
Pttg1ip	2486	2495	2654	1863	871	988
Ndufa4	1366	1171	1448	377	482	521
Rpl39l	85	47	75	180	278	273
Slc12a8	121	88	101	43	22	27
Mus_musculus_newGene_1912	17	24	17	75	86	56
Cox7a2l	195	273	196	494	627	548
Stip1	796	751	787	2002	1171	1231
Psma2	15959	15192	15987	7524	6905	7588
Trappc6a	211	222	226	93	70	82
Ubqln2	509	419	474	269	172	144
1810043G02Rik	358	510	454	1335	676	792
Krt10	331	311	289	84	74	123
Timm17b	107	108	103	38	24	35
Mbd3	19	22	35	93	99	72
Vipas39	61	102	75	347	163	165
Ubr1	203	216	182	111	49	57
Slc25a31	5258	5130	5156	3417	2440	2378
Plac8	2762	2484	2792	4908	6236	6039
Mrpl27	42	30	45	7	6	7
Irf2bp2	41	38	44	10	5	9
Tprgl	1436	1881	1734	3853	2734	2496
Asxl1	922	1090	980	621	419	410
Kctd2	81	104	82	33	25	22
Rab35	489	543	526	1517	779	830
Unc5a	622	752	714	422	111	172
Cpeb4	105	1552	1629	129	72	63
Wdr73	245	202	200	114	65	62
Tax1bp3	2150	3025	1922	4808	4976	4977
Sec23b	46	66	80	12	15	13
Ppme1	871	990	943	583	409	354
Zfp169	45	55	56	6	15	3
Exd2	66	60	60	23	15	11
Psmd6	246	222	231	590	473	405
Mmgt2	21	25	25	115	59	59
Arf6	272	385	318	797	746	545
Cib1	1504	1281	1440	2692	2887	2909
Mus_musculus_newGene_4256	266	250	307	112	112	71
1810009A15Rik	105	115	101	237	333	316
Plxnc1	1148	1206	1096	762	476	476
Fdps	35	47	44	128	100	131
Ramp3	23	26	35	95	93	74
Espl1	1456	1596	1538	805	661	719
Mrpl48	366	289	409	792	726	860
Slc25a3	780	677	843	1880	1142	1373
Pgrmc2	209	257	229	82	79	85
Eno1	150	137	233	64	47	52
Mus_musculus_newGene_5931	408	466	542	271	172	170
Gpr137c	2966	2771	3055	2175	1151	981
Mus_musculus_newGene_4403	102	81	130	401	219	199
Mus_musculus_newGene_7266	23	29	21	85	65	84
Atp9a	109	92	80	30	22	28
Tgfb3	79	86	80	255	187	148
Mrps11	52	46	47	10	9	12
Ninj1	8290	8443	9012	17475	12802	12939
Ncaph	1217	1464	1402	896	617	482
Necap2	47	50	53	8	11	12
Magi3	501	510	517	243	214	198
Mcrip2	59	77	64	158	240	200
Plpp1	1766	1813	1737	725	744	808
Tex30	4039	4325	3941	1644	1763	1891
Mus_musculus_newGene_4024	357	385	336	828	635	642
Gm10638	84	105	139	41	33	19
Slc4a7	1521	1469	1605	1087	644	577
Setd6	426	378	415	919	735	713
Aven	144	112	141	367	302	244
Adam17	1634	1709	1755	1256	668	604
Xlr4c	1101	1195	1150	2231	1937	2224
Dmwd	341	420	437	231	135	79
Mcoln1	285	353	382	1091	520	597
Cmc4	827	659	759	1469	1555	1871
Clns1a	277	308	320	719	517	545
Gdpgp1	491	356	571	283	116	109
Trappc3	802	1000	941	481	385	402
Nfe2l1	465	458	448	167	188	169
Ptgfrn	86	61	103	13	15	24
Try4	10	12	13	59	33	51
Hhat	129	116	103	47	32	36
9530068E07Rik	4703	4024	4955	3250	1513	1966
Kcnh1	612	662	731	448	242	214
D430041D05Rik	40	45	65	13	8	11
Eif3h	37	74	70	210	143	140
Plce1	1571	1934	1671	4557	2518	2453
Psmd5	2149	2341	2198	1503	1051	967
Tmem17	12	9	12	49	41	42
Mus_musculus_newGene_7568	75	104	90	27	27	25
Nsun4	1924	2223	2164	4772	3053	2985
Rbm48	1204	1267	1201	694	576	529
Pla2g4c	32881	31728	35381	25326	10973	8762
Serf1	223	256	306	61	62	102
Dcbld2	1200	1184	1372	841	551	491
Cpvl	86	85	81	14	24	23
Ube2o	230	219	239	122	78	81
Scin	252	248	251	121	79	100
Klc1	182	227	187	93	41	74
Nutf2	2013	1788	2077	3792	3422	3343
Sdc1	4096	4830	4704	3533	1652	1753
Nup54	6873	7119	7771	5562	3121	2671
Thoc1	1490	1650	1461	3477	2227	2274
Paox	261	308	309	186	78	77
Sptssb	294	322	249	126	110	103
Timm8a1	101	93	117	298	187	226
Pnkd	404	354	425	768	910	955
Mgat4b	497	589	521	336	168	212
Crlf1	45	21	47	112	157	140
Tmco1	1678	1511	1574	735	735	695
Tango2	55	59	58	174	110	156
Mus_musculus_newGene_3391	43	94	74	200	195	190
Tmed9	2223	2139	2468	1110	1110	986
Cep164	4786	5277	5321	4045	1714	1794
Txnl1	991	988	918	1990	1629	1528
Mus_musculus_newGene_8389	140	169	163	47	59	46
Mus_musculus_newGene_3416	1043	866	1015	3017	1442	1479
Gsto2	174	111	174	370	413	364
Rab3a	156	186	188	515	290	317
Pmf1	448	466	454	903	867	933
Itgav	74	47	54	12	11	15
Stim2	887	960	863	532	371	412
Atp2c2	52	82	65	21	16	16
Mus_musculus_newGene_2945	360	338	395	188	155	103
Sf3a3	2097	2382	2329	1330	1014	1125
Ndufb2	148	136	178	297	556	539
Lsm2	332	322	384	724	664	696
Ccdc12	48	58	51	131	136	169
Asph	566	573	487	326	210	129
Htt	247	299	238	135	76	102
Cyp4f39	140	177	142	86	43	32
Mus_musculus_newGene_3775	278	242	261	566	499	585
Kcmf1	3644	4567	3989	12622	5538	5945
Smarcb1	436	425	413	1245	616	692
Mus_musculus_newGene_10032	46	49	67	5	12	13
Wdr5	2430	2655	2661	2020	943	890
Wdr83	20	17	13	58	72	54
Pde8a	1017	1089	1147	727	486	447
Alox12	53	82	70	195	152	146
Prps1	38	61	41	15	6	10
Lrp11	924	901	935	655	306	362
Trim6	41	34	48	9	10	7
Actn4	1121	1404	1303	759	618	527
Esyt2	3597	3633	3912	2586	1849	1324
Pde6b	299	222	282	152	63	89
Tubgcp5	1015	1083	1095	792	370	327
1110059G10Rik	3762	3754	3589	1233	1414	1751
Sgcb	108	135	146	56	46	36
Mta1	54	66	61	19	12	18
Glod4	261	229	290	645	495	431
Slc39a9	441	609	603	360	143	181
Taf10	1719	1583	1838	3107	3142	3479
Thsd4	259	199	234	129	74	74
Ep400	2430	2610	2688	1913	1184	1008
Ptpn22	434	510	481	1262	744	694
Sh3bgrl3	108	105	147	298	265	248
Mfsd4b4	595	488	534	326	222	170
Oxnad1	34	43	26	237	71	86
Zfand3	69	89	98	40	15	6
Gys1	435	541	497	312	78	112
Tex261	148	108	126	331	250	278
Slc30a1	479	540	599	355	174	204
Trim28	1927	1711	2072	1137	918	826
Arxes1	300	180	292	680	490	608
Cuta	426	425	472	835	906	998
Emc7	102	52	67	221	204	183
Lhx2	314	301	328	189	93	121
Anapc15-ps	5	4	8	26	30	40
Cct8	4663	4820	4862	10710	6339	6951
Atpaf1	42	70	88	299	109	252
Slc12a9	235	424	268	124	104	106
Carmil1	1355	1295	1403	897	640	568
Mus_musculus_newGene_8286	43	50	45	136	92	145
Mier2	2572	3749	3094	2180	1405	1257
Rps19bp1	281	256	254	526	574	726
Fbxw15	5060	6354	5226	10888	9245	8051
Dpy19l2	79	77	68	33	22	11
Tor1a	7856	7862	8635	15801	12179	11805
Sdhaf1	81	82	85	175	231	262
Rpl32	545	460	536	153	188	206
Ugdh	148	134	131	72	43	42
Mcc	850	681	794	502	299	191
Srp9	1707	1721	1774	868	775	854
B3gnt2	1277	1349	1346	876	564	634
Ada	9	12	13	56	33	37
Mus_musculus_newGene_4981	181	200	165	402	363	369
Adam10	1621	1684	1692	1016	765	817
Mus_musculus_newGene_3622	4	11	11	38	35	44
Rnf187	700	1089	894	2520	1460	1256
Btbd1	265	276	286	169	84	49
Fam120a	218	196	260	107	84	79
Mus_musculus_newGene_1756	38	26	24	0	8	0
Mus_musculus_newGene_9026	9	7	7	43	46	22
Arel1	589	714	649	414	289	217
Med4	946	926	1030	1923	1510	1611
Slc30a4	753	704	815	463	353	244
Jmjd6	448	606	534	1139	878	865
Sdhb	32	32	47	115	115	81
Tubb5	156	159	157	83	55	51
Mus_musculus_newGene_6528	161	155	146	24	48	47
Ldhd	103	124	122	42	46	23
Tril	59	83	80	32	11	21
Alkbh5	2261	2871	2418	1877	1124	987
Mrnip	94	109	81	213	221	262
Tmem158	85	141	101	44	34	29
Fam177a	119	167	121	324	280	274
Tm2d2	497	491	551	1064	845	855
Scamp3	1015	1190	989	774	428	413
Traf3	199	202	184	70	72	74
Tonsl	108	130	119	59	37	38
Mus_musculus_newGene_6393	1223	1664	1069	806	281	509
Rtca	195	162	203	470	309	383
Snx13	1434	1577	1510	1099	697	602
Mus_musculus_newGene_9042	864	874	893	631	369	329
Pdcl	529	409	449	291	177	135
Tomt	21	45	45	114	93	145
Myl6	786	662	819	264	297	327
Atp6v1c1	4824	5226	5215	3968	2221	2366
Tcf7	1372	1568	1546	1163	459	522
Mgat1	293	336	268	187	108	98
Kcnh3	311	486	369	165	172	96
Sod2	558	552	577	1098	967	983
Ap2s1	171	186	196	387	357	448
Atp6v0c	514	374	411	1048	892	663
Tbk1	691	709	714	465	271	313
Ptges2	31	93	35	194	160	171
Cpeb3	994	926	998	715	390	382
Rfx2	50	45	57	16	15	10
Mus_musculus_newGene_5916	33	42	23	9	3	6
Pkig	326	359	372	708	610	741
Kidins220	570	504	550	352	212	215
Polr2d	6173	6092	6048	3147	2874	3155
Smug1	2575	2613	2779	2111	927	763
Klhdc3	445	559	479	347	166	153
Sub1	47607	50875	50098	16915	22431	22415
Mus_musculus_newGene_850	320	259	411	128	118	129
Slc14a1	834	735	911	373	416	248
Vrk1	1750	1628	1745	1168	767	819
Tspyl4	541	752	656	384	295	239
Slc45a3	27167	32424	30633	24377	13098	11051
Prdm6	1045	998	1117	614	406	533
Ski	1276	1259	1338	869	604	595
Fbxw27	4443	4337	4441	8326	6858	6368
Tubb2b	228	178	160	98	65	35
Stt3a	3840	4025	4002	3255	1478	1420
Mrpl39	125	155	124	62	52	38
Fbxw25	1923	1748	1819	3404	2866	3098
Mcm3ap	1340	1170	1456	700	591	639
Gm2a	25	37	29	12	4	0
Col6a6	225	284	211	137	88	81
Smg8	3661	3669	4020	3095	1218	1229
Cdpf1	74	73	71	21	24	21
Tom1l2	217	227	190	114	85	65
Rnf216	1724	2169	2021	1411	858	922
Spag5	394	583	507	317	192	168
A4galt	178	227	200	114	78	59
Lcmt1	84	65	80	207	139	194
Rnf185	3848	4116	4113	15054	5516	5597
Mus_musculus_newGene_1625	38	49	36	118	90	100
Polr3k	760	1114	837	1937	1500	1380
Gm6793	228	321	326	135	111	116
Nfkb1	129	136	136	60	49	47
Sqstm1	48	67	69	202	107	133
Atad5	1603	1640	1647	1143	791	740
Klhl12	873	958	919	682	365	276
Vps33b	102	142	105	394	205	196
Dnajc13	1470	1560	1561	1149	705	538
4930453N24Rik	360	407	418	856	666	607
Uqcr11	69	67	70	0	14	15
Cpeb1	3397	3728	3667	2897	1210	966
Pop7	319	269	339	625	572	674
1700001L19Rik	75	91	79	232	135	181
Rnase6	56	68	51	140	134	154
Fam92a	445	492	460	896	885	780
Mus_musculus_newGene_5533	32	37	27	3	4	9
Hectd2	1026	1070	1104	760	470	478
Plxna1	480	541	569	355	226	184
Mus_musculus_newGene_5195	19	22	10	48	74	80
Mus_musculus_newGene_887	19	20	11	50	72	60
Sema6a	134	191	151	97	44	38
Fbxo21	1283	1341	1460	1068	511	536
Mcat	113	99	100	49	37	27
Nfyc	2107	1975	2242	5558	2928	2754
Syvn1	733	767	891	600	220	226
Sec31a	2795	3403	3072	2517	1122	1191
Mus_musculus_newGene_1843	81	85	103	22	19	35
Slc35a5	2418	2822	2719	2146	1000	826
Mus_musculus_newGene_8479	135	127	127	263	290	319
Gorasp2	3161	3294	3488	8736	4222	4572
Ahsa2	280	288	220	559	525	482
Atp5e	47	18	18	83	127	136
Ap1m1	425	498	435	1501	675	636
Amfr	9057	10039	9744	8056	3395	3674
Elf3	21	17	21	88	49	44
Plpp7	30	26	28	5	8	2
Tbc1d10b	34	42	38	8	7	11
Tmem199	610	484	568	1185	896	901
Ntan1	671	686	738	393	312	325
Bnc1	1065	1007	1067	778	461	362
Med9	34	15	39	103	75	113
Eri3	24	51	32	126	78	90
Ccdc62	513	493	497	270	210	229
Prex1	541	428	572	271	232	192
Pld6	87	95	94	46	32	21
Mus_musculus_newGene_219	37	41	34	110	88	78
Pramef12	1940	1806	2152	6278	2822	2544
Mus_musculus_newGene_6402	22	22	21	5	5	0
Cnnm4	42	46	51	20	11	8
Mrpl38	44	62	47	129	140	109
Grina	190	212	206	839	366	280
Mus_musculus_newGene_1447	1151	965	1241	749	532	440
Pard6a	45	57	50	175	120	82
Vps50	3374	3861	3673	2997	1527	1298
Cdk8	916	1033	992	2284	1441	1281
Nmd3	5074	5339	5487	4012	2607	2603
Timd4	687	829	741	413	316	369
Fis1	28	83	38	145	178	154
Atp5j2	50	44	52	99	169	165
Rit2	305	351	309	99	95	149
Arl1	1588	1584	1708	1221	618	773
Mrfap1	374	352	389	170	171	146
Gckr	253	269	273	492	548	592
Wrb	82	89	90	20	35	19
Itgb4	28	39	53	17	6	3
Fmn2	3787	3436	4003	2216	2055	1629
Tmem182	307	332	298	1048	531	414
Lsm5	790	761	851	246	340	338
Xlr4b	938	1017	1019	1785	1658	1614
Pigg	36	60	48	17	9	12
Vps29	460	456	456	830	857	883
Mus_musculus_newGene_3275	77	106	105	287	160	176
Ndufs4	751	814	897	471	421	317
Bsg	627	679	659	1359	958	981
Mus_musculus_newGene_4536	1107	895	1104	3668	1340	1633
Ep300	1040	1052	1160	712	558	408
Primpol	101	104	105	345	192	155
Syce2	2176	2205	2256	3763	3817	3750
Mus_musculus_newGene_3072	106	131	171	34	40	51
Slc12a6	478	501	469	284	229	135
Mus_musculus_newGene_4674	205	155	166	573	285	285
Pla2g15	165	244	241	658	340	351
Mus_musculus_newGene_1363	245	344	259	111	91	127
Dnajc17	71	83	58	157	170	181
Zmynd19	1206	1233	1282	2547	1719	1782
Ubox5	31	27	26	145	64	52
Retreg3	57	71	55	20	6	21
Lrig3	79	65	115	26	24	27
Psme3	3558	4073	3854	3234	1343	1335
Rpl11	371	273	429	130	103	160
Rpl5	662	759	656	306	298	327
Usp19	4382	3983	4831	2982	2269	2125
Spint2	1725	1718	1859	1086	801	934
Abr	267	317	292	180	125	98
Mrps23	472	459	458	885	778	812
Catsperd	9	14	15	80	25	45
Trp53bp1	3760	3436	4014	2906	1829	1486
N4bp2	3473	4265	3875	2922	1978	1681
Nsmce1	1362	1279	1468	2401	2493	2235
Unc5c	2499	2797	2712	1895	1436	1089
Trim11	804	1160	911	628	449	374
Tapt1	2155	1980	2423	1755	901	737
Eif5a	8111	10226	8979	16771	14341	12590
Psenen	899	872	1131	1638	1988	1974
2610001J05Rik	1596	1525	1703	2751	2711	2955
Mus_musculus_newGene_9217	92	80	109	198	204	268
Arhgap28	2481	2480	2631	2109	945	999
Ppp2r5e	314	284	319	141	135	124
Zfp706	8768	9472	9269	16881	12237	15153
Mus_musculus_newGene_4042	86	79	75	158	243	204
Coa5	215	268	249	170	69	66
Gpsm2	123	216	150	86	56	41
Mus_musculus_newGene_2548	31	36	24	90	89	64
Hmcn2	34	46	53	19	6	0
Naip1	178	193	212	118	73	66
Ints6	1718	2069	1936	1580	643	610
Gemin8	506	474	606	320	242	140
Ptprf	355	360	397	232	154	157
Immp1l	4499	4721	4647	7493	8162	8526
Arpc1b	5201	6097	5935	3553	3004	2969
Mus_musculus_newGene_4867	76	97	70	227	169	134
Mus_musculus_newGene_1441	87	114	99	52	33	31
Hilpda	105	94	101	36	32	39
Med6	1914	2118	1937	573	803	928
Mus_musculus_newGene_8832	30	38	26	137	59	68
Cdkn2aip	1117	1253	1281	952	536	496
Mus_musculus_newGene_7214	1213	1373	1142	978	520	497
Mapk3	998	1077	1056	776	490	440
Klhdc1	866	976	821	690	340	341
Mus_musculus_newGene_3796	3627	3912	3302	7810	5829	4370
Chmp7	89	114	109	54	29	37
Wdhd1	631	694	691	521	239	211
Cd160	2924	2804	2891	2146	1483	1292
Arrdc1	585	717	651	1356	934	970
Tmem14c	1099	1114	1196	1968	1836	2095
Patl1	621	680	635	492	243	195
Ndufb3	118	120	114	38	39	48
Smcr8	83	77	129	29	31	30
Ndufa11	229	238	261	68	82	106
Mus_musculus_newGene_4553	310	367	327	172	163	113
Git1	84	113	76	27	27	33
Hif1a	7885	8707	8327	6878	3579	2578
Mus_musculus_newGene_911	30	42	48	17	5	9
Tgm4	18	22	16	70	41	52
Ppp1r2	206	263	255	157	82	89
Kif22	908	1129	1000	716	476	451
Acbd6	203	203	188	392	385	373
Nutf2-ps1	93	71	63	115	317	981
Tor1aip1	853	982	907	663	411	412
1700047I17Rik2	160	255	181	441	364	374
Hectd1	1576	1531	1796	1091	812	799
Entpd2	39	32	37	15	7	6
Arg2	114	84	115	269	242	170
Rasd1	54	30	34	14	7	0
Gpn2	1874	1733	1856	3393	2770	2600
Lsm4	30	24	25	9	5	3
Zfp963	210	142	188	107	62	49
Slc15a4	138	113	112	76	34	30
Lrp1	279	386	247	179	109	117
Eif2b3	670	701	666	1421	980	958
Cxcr3	3774	3551	4367	2973	1938	1799
Jag2	207	244	244	95	82	107
Gpc1	22	35	28	6	8	3
Pcsk7	57	45	61	22	13	16
Mus_musculus_newGene_2517	28	33	34	11	7	6
Map1lc3b	1062	1107	1143	2390	1530	1470
Nup153	4537	4842	4586	3484	2464	2277
Fam32a	314	382	324	746	516	535
Hmgcs1	8552	9209	9010	7297	4119	4420
1700018B08Rik	27	23	27	66	73	71
Wbp2	300	329	335	945	480	440
Mtfr2	23673	26396	25522	20463	11794	12814
Rpia	91	60	112	18	32	19
Mbtps2	1863	2258	1901	1656	784	820
Lrig2	534	611	643	443	243	181
Dsg1a	98	90	95	45	23	37
Fbxo34	2061	2579	2256	1365	1154	1189
Nrg4	900	1028	1152	2338	1573	1279
Rad51b	126	151	167	347	240	265
Sidt1	866	1015	922	695	419	416
Atp2b4	105	94	110	51	28	40
Osgepl1	968	931	953	1883	1514	1273
Arrdc5	45	59	49	14	9	19
Cdk20	516	407	517	1125	735	700
Fbxw19	28079	31570	28836	20082	14459	16521
Zfp575	25	42	40	102	72	96
Mxd1	2127	1797	2244	1533	1023	813
Tob2	1424	1732	1570	1204	672	771
Calb1	646	743	617	1355	977	988
Mus_musculus_newGene_7001	251	205	216	450	416	427
Zdhhc18	917	752	867	638	338	352
Wdr45	0	8	7	34	18	22
Zdhhc7	404	519	526	329	162	212
Mus_musculus_newGene_2768	119	131	134	256	253	265
Mus_musculus_newGene_5072	210	231	216	147	81	78
Plpp2	40	51	39	16	5	14
Ctnnbl1	220	265	278	658	436	344
Mus_musculus_newGene_1724	198	169	137	94	60	57
Cphx2	1539	1513	1546	1143	701	770
Pbx2	133	78	129	31	46	22
Stard13	2791	2781	2939	2050	1546	1298
Vmn1r76	46	50	56	111	124	119
Ednrb	97	126	92	34	28	44
Uqcrc2	8671	8126	8708	6460	4269	4421
Mus_musculus_newGene_7091	139	156	129	43	63	43
Fbxo28	3589	4513	4123	3464	1760	1671
Erg28	6500	7143	7391	4497	3783	3684
Edc4	1213	1419	1353	875	651	677
Cops8	10739	9532	11295	23821	13297	13958
Tmem232	1628	1768	1673	3160	2397	2361
Rpa1	847	991	839	2293	1173	1193
Lig4	1405	1377	1494	1162	636	570
Mus_musculus_newGene_8650	30	52	29	7	12	3
Taf6l	119	110	98	40	46	33
Ddb1	3825	3387	4209	3160	1710	1551
Cdc16	507	620	463	1474	721	755
Hoxd13	68	102	85	27	21	35
Zbtb21	674	826	733	563	328	289
Gpr27	133	152	184	104	47	41
Dnajc5b	171	182	147	321	366	322
Trmt1l	890	936	979	621	442	467
Gm49396	18	11	22	56	159	39
Mks1	83	111	75	46	14	30
Notch1	69	73	71	34	25	21
Ginm1	796	898	949	607	441	387
Tcstv1	1843	1630	1732	844	889	852
Fars2	1127	970	1191	2126	1548	1747
Cog6	231	239	246	171	83	78
Mus_musculus_newGene_4765	32	44	33	89	97	81
Zfyve19	13	0	13	41	44	46
Fam110b	226	199	226	125	96	77
Ndufb6	377	334	367	601	722	963
Cers6	4501	4900	4874	3789	2381	1540
Tial1	279	267	325	144	130	123
Lactb	778	872	874	476	418	413
Tvp23b	3743	3811	3830	7851	5074	4722
Rcn2	11077	11537	11800	8952	6276	5488
Deptor	4638	4233	4949	3708	2332	2027
Mus_musculus_newGene_522	45	30	37	8	11	8
Skiv2l	53	91	94	39	24	12
Ppdpf	73	42	71	23	17	17
Manf	309	366	316	128	122	162
Zfp606	474	534	490	314	249	146
Pip5k1c	69	60	59	33	16	17
Syngr4	10	0	6	36	21	24
Kif11	1841	2156	1899	1654	803	825
Mus_musculus_newGene_1432	28	24	19	67	67	56
Slco1a4	75	138	61	266	175	209
Tubg1	1038	1039	1136	2590	1395	1397
Mus_musculus_newGene_3448	31	40	36	136	63	69
Mus_musculus_newGene_9150	609	769	676	1182	1114	1244
Tmem126a	21	40	29	7	0	9
Otud4	2278	2540	2420	1856	1287	1032
Slc25a33	147	123	139	327	213	250
Rcbtb2	131	169	205	105	46	59
Wdr91	116	172	112	65	54	37
Taf12	846	888	895	1571	1285	1402
Cphx3	1442	1398	1418	1062	653	716
Polr1c	33	39	28	95	94	62
Hs2st1	2141	2371	2282	1725	1215	879
Mrps18a	16	14	27	68	48	47
Tmem109	4609	4638	5306	4177	1484	1906
Mus_musculus_newGene_8565	398	431	434	882	618	616
Tiam1	1367	1582	1499	1014	708	787
Adgra3	1845	2293	1992	1708	878	711
Lrp6	1272	1181	1320	922	631	584
Rplp1	122	116	122	36	50	43
Galnt1	1031	1177	1090	911	414	455
Ehbp1	1841	1834	1863	3538	2508	2526
Gm10031	526	474	562	1042	732	889
Vamp8	28	19	16	44	97	86
Bax	23	21	23	48	81	78
Aass	1355	1420	1502	1212	574	528
Rad54l	529	449	478	362	142	188
Hacd4	496	446	501	257	200	241
Fam221a	5874	5769	6508	3745	3348	3111
Vdac3	703	718	760	1342	1064	1120
Polm	585	648	609	484	213	245
Prom1	603	639	584	490	207	188
Mus_musculus_newGene_4050	21	21	33	97	50	54
Rab22a	302	418	385	805	610	521
Sec24c	86	90	109	56	32	27
Mus_musculus_newGene_5719	468	458	489	912	821	667
Tmem68	1745	1884	1984	1588	762	796
Cacfd1	122	135	123	62	46	53
Mus_musculus_newGene_4174	636	571	606	1061	1005	1023
Pex11b	93	115	108	383	194	141
Rwdd2b	87	95	96	238	135	200
Ubl3	991	1073	1033	839	460	416
Mus_musculus_newGene_6754	32	30	40	93	64	101
Mus_musculus_newGene_5571	66	65	46	19	20	16
Prss8	152	147	157	79	50	68
A630089N07Rik	21	11	17	70	51	33
Mus_musculus_newGene_9639	155	163	139	279	308	346
Mus_musculus_newGene_9633	132	144	167	301	262	279
Rps25	122	66	97	24	25	35
Ruvbl1	143	177	173	293	368	345
Mus_musculus_newGene_1847	87	117	78	189	212	208
Colq	9	21	18	64	52	33
Zfp978	333	385	394	1000	461	593
Xdh	9	20	0	92	72	28
Tdp1	1238	1489	1386	1083	584	663
Hagh	43	30	44	0	13	4
Rarb	23	15	14	97	47	33
Tcf3	366	524	435	238	212	184
Ap1s1	50	54	42	119	117	90
Oog3	129587	153701	137156	290088	188897	169092
Naaa	180	155	190	82	65	78
Mtmr2	804	1118	839	3087	1265	1194
Susd3	3428	3717	3743	1957	1985	1876
Zfp646	61	43	63	26	16	5
Flot1	42	85	46	135	141	151
Dtnbp1	60	67	67	159	119	117
Actr3b	26	35	58	167	79	78
Csrp1	100	133	144	422	183	205
Prss44	23	40	44	108	75	75
Hist2h3c1	252	159	225	88	93	72
Mus_musculus_newGene_756	11	10	18	46	33	43
Sbk1	154	205	217	122	67	73
Fabp5	836	817	857	1341	1548	1469
4930550L24Rik	0	8	11	27	29	41
Ndufs6	27	12	17	45	84	70
Mus_musculus_newGene_236	98	65	85	40	26	27
Rbm8a	272	281	321	114	136	122
Dlg5	505	509	536	311	267	213
Cbx2	1091	1066	1190	717	585	547
Fstl1	17	31	26	81	49	60
Hyou1	184	218	212	94	102	45
Mus_musculus_newGene_7325	401	419	384	193	207	162
Cmtm2a	10	22	13	47	54	39
Klhl13	2773	3013	3000	2600	1170	1078
Trio	552	566	566	331	241	291
Zfp946	587	548	518	1635	754	717
Peli1	1601	1838	1885	1540	629	698
Hhex	620	566	693	1366	807	964
Panx1	22	37	42	179	58	69
Mus_musculus_newGene_3535	94	112	95	44	43	32
Znfx1	1042	977	1179	716	541	516
Idh1	2239	2216	2432	1944	944	1075
Tm7sf3	1762	1644	1899	1532	679	596
Kifc1	130	115	104	40	52	37
5830473C10Rik	38	19	39	115	63	75
Anxa5	535	508	585	201	179	289
Chst14	44	26	42	15	1	9
Cdh3	82	117	70	38	14	35
Gm42715	169	172	213	128	56	64
Mus_musculus_newGene_6359	37	37	31	81	77	106
Polr2i	119	116	96	198	256	272
Mex3b	43	53	46	20	16	3
Mus_musculus_newGene_6295	2617	3026	2393	4489	4248	4109
Mus_musculus_newGene_8079	679	987	733	1708	1034	1347
Ostf1	1421	1480	1552	954	607	852
Tdrkh	337	392	382	767	570	529
Ebpl	2014	1814	2228	3236	3275	3830
Dscc1	23	40	32	7	7	9
Mus_musculus_newGene_6901	43	24	23	11	5	4
Mus_musculus_newGene_5507	1439	1416	1480	2411	2355	2179
Trpc4	681	773	801	499	371	361
Lnpep	404	462	440	341	168	145
Kat14	535	642	699	1807	931	742
St13	923	911	961	1782	1203	1496
Cdc26	1728	1519	1919	859	851	899
Mrps7	40	59	49	101	142	113
Nhej1	104	74	107	207	189	193
Mus_musculus_newGene_262	82	66	71	147	151	194
Mus_musculus_newGene_1638	563	513	605	901	1092	1068
Mus_musculus_newGene_7829	172	183	208	425	288	296
Mipep	1753	2370	1846	3805	3216	2547
Plaa	3086	3177	3217	2764	1428	1401
Btf3l4	6194	7075	7081	11904	9504	8985
Fancg	96	121	122	74	21	35
Polr2g	2030	1780	1929	2990	3268	3575
Elp5	771	839	779	1400	1170	1277
Mpc1	1710	968	1486	2522	2766	2712
Pex19	158	147	145	379	217	245
Mcm6	717	831	879	676	238	259
Mus_musculus_newGene_5813	38	60	36	95	111	125
Socs7	1088	791	1179	547	452	511
Mus_musculus_newGene_8514	108	129	113	50	51	42
U2af1	1298	1202	1260	585	609	661
BC055324	90	147	98	63	40	27
Mus_musculus_newGene_2618	34	54	53	13	12	16
Lonp2	748	827	801	1406	1137	1263
Rhno1	185	223	192	429	291	366
L3mbtl2	192	258	227	154	68	91
Slc25a26	829	989	912	568	439	476
Mus_musculus_newGene_3249	25	32	33	71	84	67
Man1a	394	432	423	328	157	149
Galnt3	721	779	772	551	371	348
Gclm	1487	1562	1577	1167	635	835
Ahdc1	62	47	75	27	16	20
Arhgap20	931	1069	975	2428	1158	1421
Mis12	506	595	478	1139	803	688
Mus_musculus_newGene_3155	27	23	25	78	58	48
Mus_musculus_newGene_6448	1378	2741	2758	1436	844	1039
Zfp68	2075	2679	2268	7241	3286	2663
Fbxl7	220	293	226	154	112	78
Slc44a5	103	101	86	62	30	27
Slc15a2	469	394	491	354	148	114
Zfp384	71	95	75	41	31	23
Ddx47	49	71	64	162	113	105
Igsf23	101	137	117	264	178	318
Mus_musculus_newGene_4709	296	305	334	220	134	124
Mus_musculus_newGene_7961	42	59	43	117	90	107
Mus_musculus_newGene_3643	55	111	146	29	32	32
Hnrnpul2	1326	1072	1303	596	707	474
Mus_musculus_newGene_5294	4	12	5	31	34	19
Psmd8	810	612	797	1433	1222	1065
Mus_musculus_newGene_4925	7	9	4	26	23	25
Pik3c2b	480	484	613	360	256	177
Pik3cd	324	322	385	213	150	158
Gins2	251	228	296	103	111	116
AU022751	38856	48975	43471	32729	23316	23478
Tmco6	1953	2246	2152	1602	1029	1141
Arl2	146	131	143	56	53	63
Tmem164	153	180	196	121	60	65
Fzr1	58	100	98	42	31	20
Ska3	255	283	275	174	111	124
Epg5	413	370	401	244	203	144
Rrp7a	56	68	67	173	124	97
Ly6e	370	331	302	727	455	594
Trim35	89	137	142	71	45	22
Cyb5a	189	183	196	76	78	87
Atp13a3	5004	5372	5046	3946	2972	2218
Mus_musculus_newGene_5788	530	647	518	365	285	240
Eif2ak3	854	598	859	391	373	349
Tmbim1	3423	3007	3781	10932	4067	4557
Nr6a1	2097	2075	2294	1768	1115	875
Nthl1	28	31	28	65	76	73
Rfwd3	791	658	810	623	223	204
Nt5c3	169	186	160	83	67	79
Mus_musculus_newGene_7462	1346	1420	1506	2135	2490	2877
Ece1	99	122	122	68	47	28
Pla2g4d	127	103	136	70	47	42
Sec14l1	132	202	134	78	46	69
Baiap2l1	5055	5567	5518	4653	2712	2465
Ciao1	118	146	105	321	206	184
Spag7	591	586	616	1064	844	1108
Mus_musculus_newGene_4034	109	153	172	423	203	244
Zfp715	40	25	37	142	58	69
Nelfa	4381	5210	5005	4434	1905	1828
Rbx1	4155	3980	4305	5889	8409	8472
Swt1	4360	4366	4462	3458	2379	2273
Zfp943	704	665	651	2070	961	792
Msrb3	934	842	1048	3104	1236	1188
Mus_musculus_newGene_8580	7	11	4	35	20	25
Phactr4	479	419	516	305	227	205
Atg12	2257	2522	2470	2108	1085	1095
Pou5f1	383	470	380	822	768	547
Mus_musculus_newGene_3831	967	1034	1022	2142	1350	1256
Nup107	3066	3115	3363	2807	1417	1447
Mus_musculus_newGene_3779	33	31	40	113	64	63
Scfd2	349	363	389	280	138	153
Mus_musculus_newGene_8349	533	567	580	241	253	286
Ascc3	1286	1569	1495	3085	1983	1748
Bcat2	210	207	216	155	77	74
Ppt2	1681	1722	1935	1567	725	730
Ints11	48	52	44	133	83	88
Zfp212	396	402	425	828	671	539
Rtn4r	324	284	318	224	126	121
Puf60	106	141	100	27	44	43
1810055G02Rik	35	28	54	172	72	71
Insm1	1255	1192	1441	855	651	683
Dnmt3l	243	328	266	171	135	94
Dbndd1	506	472	504	1011	753	654
Uros	241	151	201	138	57	55
Gpr180	4203	4303	4585	3781	2000	2175
Yme1l1	236	215	203	564	335	297
Rbms2	58	73	31	26	12	7
Lrig1	733	688	813	593	337	294
Tmem258	99	63	101	150	253	258
Zdhhc4	22	41	31	9	8	7
Spopl	4474	3872	3922	7010	5953	5969
Josd1	386	545	430	344	180	168
Plxdc2	239	252	269	181	82	108
Trappc12	33	39	39	126	76	57
Rnf167	487	523	571	416	159	217
Mus_musculus_newGene_1296	13	10	24	42	55	51
Nudt16l1	32	38	57	122	81	83
Rpp21	99	81	95	152	257	229
Agtpbp1	3544	3633	3796	8396	4111	4991
Dus2	20	33	34	98	55	58
Erp29	104	123	131	245	201	221
Plxnb3	42	38	42	90	83	102
Anapc5	699	889	803	2572	932	1117
Mus_musculus_newGene_37	39	39	37	89	71	132
Utp20	957	958	1024	719	533	368
B3glct	36	40	33	163	56	69
Mus_musculus_newGene_4605	489	635	558	399	278	215
Akr1cl	251	217	242	440	393	445
Plagl2	251	213	227	174	79	69
Steap2	3154	3438	3363	3040	1324	1267
Ctns	428	450	451	366	131	117
Acly	371	391	393	211	196	174
Zfp523	76	93	79	41	36	20
Tiam2	1593	1558	1636	1332	795	699
Lzts1	471	442	514	301	210	238
Mab21l2	328	377	379	255	168	150
Mus_musculus_newGene_9060	1438	1266	1401	3411	1847	1613
Plin2	36	50	56	117	86	102
Kpna3	8950	9789	9301	21149	11404	11111
Mus_musculus_newGene_8269	238	232	231	504	334	365
Cdt1	1054	1113	1203	956	459	506
Yipf2	61	33	63	21	8	17
Olfr1340	30	21	31	14	4	2
Atg2a	54	88	44	34	11	13
Mus_musculus_newGene_8428	44	47	60	91	135	137
Med26	163	207	201	141	53	66
Chst5	55	53	68	18	14	25
Snrpn	935	1011	980	717	382	531
Krt73	49	62	50	20	16	20
Prrc2c	3333	3022	3548	2390	1641	1853
Tead1	105	59	104	47	30	14
Htr5b	263	231	277	160	87	124
Mus_musculus_newGene_5990	194	238	260	104	76	119
Mpzl1	689	790	746	567	377	283
Mus_musculus_newGene_265	90	110	87	42	39	36
Bcl2l12	31	27	33	15	6	6
Mylip	125	109	86	68	29	35
Mus_musculus_newGene_3867	34	24	35	7	0	11
Hspb11	162	153	156	66	67	71
Ttyh3	296	324	312	217	147	123
Srsf3	4543	4532	4812	9173	5871	5645
Cpne9	227	252	284	488	382	458
Mus_musculus_newGene_7603	57	39	77	23	15	18
Kars	379	447	408	985	566	532
Sdf2	2221	1985	2319	1290	1061	1254
Kdsr	310	286	339	207	148	128
Cox8a	2139	1959	2193	2977	4033	4264
Alg12	24	68	30	11	6	11
B9d2	4	13	6	28	21	45
Tut1	173	205	171	107	70	85
Pgrmc1	1643	1427	1649	1168	753	846
Nudt3	31	33	53	20	3	9
Pcnx	522	480	600	380	260	223
Fstl5	242	317	296	823	355	427
4933434E20Rik	242	252	250	176	95	109
Llgl2	418	571	467	230	258	202
Jazf1	338	397	358	1259	502	456
Tssc4	69	67	68	133	143	138
Atf1	1289	1425	1473	1028	784	646
Mus_musculus_newGene_9621	36	24	25	11	8	3
St8sia1	23	25	20	73	46	45
Commd6	446	467	469	740	774	848
Wdr24	161	180	173	131	54	53
E330017A01Rik	1011	991	928	369	477	490
Elovl5	3217	3567	3650	3237	1219	1268
Mus_musculus_newGene_8900	410	328	386	903	506	536
Nup98	2807	3492	3044	2728	1519	1246
Zfp341	30	28	23	64	73	60
Nptn	6817	6613	7000	5800	3417	3560
Mrpl53	485	429	480	719	926	878
Zfp229	534	550	556	420	262	228
Atl3	189	249	181	132	91	75
Fbxl12	309	316	383	258	136	120
Gstz1	77	43	67	173	114	115
Zp2	1917	2301	2087	1848	1000	860
Mdm4	24281	34451	25445	48627	38254	43705
Gpn3	26	27	32	8	5	10
Lrmda	60	41	56	141	89	101
Rpl7l1	122	122	144	292	219	191
Pld2	374	321	388	886	464	530
AI429214	80	92	90	247	117	158
Zswim3	6687	5909	7371	6150	2356	2471
Fam126a	58	45	43	120	82	115
Nudt14	189	139	209	331	356	343
Eno1b	155	69	123	53	41	33
Cltc	1735	2195	1805	1333	1111	668
Ttc7b	248	322	304	196	104	140
Faap100	24	31	36	8	5	11
Orc4	4452	5281	4406	8544	6336	5989
Phf7	460	464	401	791	666	727
Map3k5	1277	1360	1345	1033	565	728
Txn1	331	308	386	140	163	157
Cdc45	2261	2452	2554	5186	2953	2945
Cox5b	398	495	494	688	892	1022
Fam174a	54	82	76	43	20	20
Mus_musculus_newGene_6631	49	28	28	85	115	75
Tmem147	15	17	12	41	39	38
Celsr1	573	556	679	433	310	237
Mus_musculus_newGene_4682	2861	3978	3083	6430	4619	4091
Nhsl1	993	1072	1159	869	553	464
Slc12a7	185	148	204	105	84	56
Lactb2	695	633	638	428	318	334
Cdc27	10440	12324	10705	8582	6174	6087
Epp13	31	38	33	3	7	13
Gm10334	97	107	103	58	37	43
Zkscan6	137	191	117	393	220	241
Bbip1	1104	958	1076	428	567	484
Tram2	415	401	456	228	182	228
Cdo1	3625	3436	3931	7424	4591	4474
Mus_musculus_newGene_2310	34	59	63	19	16	16
Txndc11	2221	2521	2483	2211	733	869
Nlrp14	57364	73721	61394	59832	24050	22737
Upf2	461	519	404	960	642	649
Tpm3-rs7	348	371	426	826	536	521
Gucy2c	117	149	119	90	38	46
Pcbp3	118	161	176	535	205	227
Col4a1	59	66	69	25	29	18
Zfp296	664	745	823	1745	882	1016
Mus_musculus_newGene_5259	93	110	72	175	177	220
Scand1	341	331	371	550	635	707
Mus_musculus_newGene_9570	44	42	38	11	18	7
Mus_musculus_newGene_7907	234	257	236	455	381	389
Zfp600	765	804	746	2103	925	991
Mus_musculus_newGene_1664	25	18	14	47	46	75
Anln	8126	8627	8634	7047	4821	3993
Park7	18	37	15	52	70	84
Mus_musculus_newGene_8910	42	46	56	101	91	116
Ptcd2	170	187	156	413	236	260
Rab21	481	467	525	311	226	255
Trim36	876	999	822	737	415	403
Bspry	65	103	85	273	136	122
Mus_musculus_newGene_6859	45	28	31	147	64	59
Tmem131	947	1022	983	766	530	348
0610012G03Rik	156	128	166	248	302	363
Ptpn21	3106	3441	3152	2892	1609	1422
Ttll13	319	306	285	695	371	518
Dsc2	113	147	106	76	46	45
Hnrnpll	24	47	24	86	91	59
Mus_musculus_newGene_10071	608	589	679	1324	776	877
Naa60	331	277	366	1058	439	430
Rabac1	346	319	420	585	694	666
Mus_musculus_newGene_1381	58	71	73	127	134	151
Brdt	27936	33224	29395	51495	40720	39053
Mkks	332	295	312	208	146	142
Prkcd	35	47	48	22	13	11
Fbxo42	690	674	742	484	388	301
mt-Cytb	25870	25715	26561	43142	32726	45167
Kcnq4	50	66	75	234	103	93
Serpinb3a	429	401	452	254	199	220
Phf13	3758	3495	4065	2812	2188	1892
Zfp410	509	496	602	441	205	218
Rcc2	552	609	608	439	287	279
Pdhx	3984	4354	4019	7945	5235	4911
Spam1	1126	1082	1170	965	546	466
Mboat7	185	216	234	169	65	57
Ccnyl1	2256	2090	2694	1353	1380	1128
St3gal5	1731	1653	1811	1534	525	741
Mus_musculus_newGene_260	44	87	39	245	84	120
Zscan21	481	433	535	1223	633	620
Adpgk	3616	4265	4018	3682	1115	1308
Aph1c	512	516	527	414	222	230
Setd2	1954	2140	2029	1639	1156	919
Sypl	14051	15183	13964	12505	7930	6885
Praf2	9	18	24	61	31	58
Magea10	740	761	746	1574	932	976
Tdrd5	1365	2477	1545	1437	695	487
Tctex1d2	82	99	83	26	36	35
Tubb3	3152	3266	3643	2559	1895	1773
Pdcd7	5782	6447	6519	5263	3453	3162
Cyp7b1	87	101	83	194	189	135
9130401M01Rik	30	16	21	68	43	61
Itga6	3412	3406	3751	3091	1841	1615
2300009A05Rik	65	49	60	19	18	24
Mus_musculus_newGene_4685	10	18	14	43	27	60
Ormdl1	1095	1127	1177	736	567	647
Mus_musculus_newGene_3051	41	66	44	166	88	79
Kdm6b	1047	917	1089	573	499	570
Mus_musculus_newGene_4005	516	557	545	744	1126	1177
Rap1b	6056	7055	6416	12577	8321	7600
Mkl1	43	59	54	24	14	20
Brsk2	71	67	57	24	16	30
Mus_musculus_newGene_8209	49	33	42	0	10	13
Cnga4	91	90	119	51	39	40
Rad51	996	1156	1052	2175	1382	1309
Il20	142	126	143	61	46	70
Mrpl16	137	137	146	275	226	235
Efcab11	1000	965	1041	2345	1252	1209
Repin1	157	190	180	137	60	48
Rpa2	54	52	66	144	93	100
Txndc15	51	46	63	141	106	80
Mus_musculus_newGene_2148	21	25	19	62	63	38
Srd5a3	4756	4512	5116	3650	2906	2138
Ran	1902	1862	2018	2857	3090	3206
Akap7	2279	2536	2464	4042	3269	3303
Mrps28	284	233	285	88	120	123
Mus_musculus_newGene_9976	19	11	16	59	37	30
Cldn34c1	170	148	148	272	324	271
Fam214b	67	90	47	35	24	15
Tfap2c	407	386	421	298	140	202
Mus_musculus_newGene_9923	2390	2773	2733	2432	1121	851
Sem1	659	519	624	269	308	289
Abcb11	59	38	62	32	8	12
Sar1b	293	284	259	536	451	401
Slc2a1	337	354	368	1004	437	470
Prcp	67	88	66	20	27	30
Lpcat1	5261	5781	6103	5331	2514	2634
Nelfb	89	70	77	51	28	17
Gatb	55	57	69	36	20	17
Il1r2	51	85	66	29	15	29
Men1	36	27	28	13	9	6
Rce1	120	123	136	260	203	200
Gm6710	12	42	27	112	69	47
Trmt5	134	194	141	384	225	236
Slc35c1	109	85	113	75	22	16
Mus_musculus_newGene_925	241	228	261	136	119	112
Pdgfb	149	192	176	117	79	50
Memo1	1998	2258	2195	3517	2920	2991
Wnk2	325	339	339	202	165	163
Rrh	187	193	142	73	79	76
Stx18	76	94	65	212	155	105
Rfng	162	134	172	122	34	41
Prpf38a	717	720	748	1342	974	981
Gm7073	55	64	46	124	112	93
Mslnl	36	26	48	74	129	81
Efna2	722	797	733	579	307	401
Ube4b	2389	2388	2519	1972	1357	1229
Tmed5	1167	1122	1129	837	502	658
Nars	991	977	963	1784	1222	1398
Noa1	201	232	221	180	68	64
Tmem170	71	99	116	57	20	38
Ddx20	87	82	72	56	25	22
Nme6	54	45	35	104	92	86
Heatr5b	533	644	596	418	327	218
Mlx	3227	2735	3392	2635	1528	1598
AU015836	891	863	877	586	523	347
Mcm2	1240	1647	1400	1128	777	651
Txnl4a	39	42	54	93	98	90
Heatr5a	724	690	816	561	400	312
Nemp2	351	282	385	256	107	149
Acot8	37	36	35	94	70	61
Bcl7c	4814	6054	5441	8098	8951	8109
Ctsm	60	52	61	34	21	11
Hspd1	1046	969	1114	2088	1229	1474
Stk10	45	56	63	28	17	19
Ndufb4	54	54	53	10	18	21
Abcb1a	556	509	542	427	235	249
Qdpr	98	77	109	194	177	163
Sap18	4219	3794	3614	5661	5985	7995
1700037H04Rik	247	254	253	504	336	404
Mus_musculus_newGene_2848	2635	2774	2866	4656	3892	3412
Mus_musculus_newGene_5947	47	69	46	18	21	17
Pogz	143	134	190	96	62	66
Mpdz	896	824	946	522	499	449
Cltrn	375	367	426	165	199	186
Kif4	3037	3466	3154	2510	1730	1825
Mus_musculus_newGene_3957	24	39	34	87	73	53
Fate1	29	25	22	4	7	8
Mrps36	1407	1504	1733	593	760	842
Pla2r1	54	53	66	38	7	14
Urb1	294	240	265	190	124	105
Mus_musculus_newGene_7974	131	121	126	253	219	192
Mus_musculus_newGene_374	200	280	235	122	108	116
Rnpepl1	51	43	50	32	4	8
C1qtnf12	1570	1734	1786	1103	715	1057
Fam155a	2801	2729	3020	2312	1440	1600
Map4	3047	2867	3143	2592	1571	1553
Arpc5l	3043	3023	3184	4973	4014	4574
Zfp980	852	969	832	2498	1048	1078
Tnks1bp1	258	195	278	124	91	126
Hps3	289	396	289	267	103	113
Coasy	28	66	46	204	91	67
Mus_musculus_newGene_8897	1207	1251	1226	723	663	694
Hmces	11509	11785	12655	20494	14969	15486
Yae1d1	1062	1032	1109	1758	1567	1478
Fam167a	202	176	199	109	99	75
Apoo	761	739	686	1193	991	1432
Srsf4	745	831	749	497	374	441
Mx1	11	10	12	45	38	18
Gnat2	24	22	17	60	38	56
Copz1	405	580	438	1077	624	628
Zfp420	165	197	183	560	272	217
Mettl3	601	617	602	1270	730	819
Map7	294	291	273	165	145	136
Tmem230	1678	1696	1786	1282	925	969
Fbxl17	1577	1628	1587	2797	2179	1986
Sf3b5	678	589	709	209	275	354
Ndufs1	109	105	101	257	177	140
Ubac2	4719	4650	5313	4448	2089	2536
Spc25	675	691	733	1095	1069	1114
Pemt	52	33	45	94	113	79
Cmtm6	1891	1781	2044	1788	622	749
Slc5a8	33	46	48	15	15	14
Sipa1l2	440	397	546	264	205	246
Rtf2	264	286	302	670	349	408
Slc6a20a	1816	1894	2037	1769	737	887
Ireb2	5356	5701	5786	4446	3441	2199
Gfer	85	105	91	188	165	151
Zfp942	1573	2008	1652	5597	2197	1942
Sgf29	237	229	278	135	77	138
Mus_musculus_newGene_1595	407	595	455	849	735	751
Mast4	862	1057	904	778	460	459
Mus_musculus_newGene_6577	685	645	684	1163	941	941
Mus_musculus_newGene_2149	53	79	46	23	26	13
Lypla1	2454	2737	2487	6943	3198	2758
Mus_musculus_newGene_4209	33	32	32	11	10	11
Dmxl1	1601	1782	1655	1178	1029	797
Mus_musculus_newGene_2795	567	618	554	1004	787	867
Ceacam20	1833	1807	1895	2949	2456	2821
Fer1l5	22	14	10	41	51	37
Ccdc166	14	37	18	71	59	46
Abcf2	1589	1894	1764	4085	1990	2130
Mus_musculus_newGene_2590	28	35	27	75	56	59
Mus_musculus_newGene_7114	21	13	18	40	41	67
Pcnp	533	430	433	749	795	784
Mus_musculus_newGene_7041	44	41	57	18	20	13
Rhobtb1	280	373	361	259	143	149
Mus_musculus_newGene_10062	25	32	21	83	40	58
1110051M20Rik	204	237	243	551	298	309
Bcar3	694	771	650	1252	979	950
Mospd3	208	184	228	526	248	330
Mus_musculus_newGene_1584	63	68	55	18	23	26
Relch	723	704	703	526	403	294
Add3	2258	2643	2737	2397	1118	1124
Leo1	252	310	294	109	145	132
Mus_musculus_newGene_4003	50	49	34	98	84	92
Zfp758	419	471	419	1189	578	507
Rrs1	121	152	138	76	61	62
Sae1	81	84	87	183	129	138
Rbpms2	2359	2895	2733	2498	1227	1137
Gm13212	411	461	401	911	571	533
Wdsub1	247	203	262	138	72	128
Mmp24	183	225	238	174	71	80
Plac1	84	85	81	157	151	150
Nudt7	7604	7901	7496	5545	4583	4290
Zfp987	127	121	99	319	210	139
Sqle	183	186	209	577	239	265
Mfsd9	692	729	643	620	240	272
Gspt2	855	942	873	642	506	439
Mus_musculus_newGene_386	13	14	9	32	27	48
Mus_musculus_newGene_2854	52	57	90	33	27	16
Snrpa	410	431	447	811	535	674
Rnpep	414	409	440	840	531	601
Cd164l2	2745	2551	3082	4088	4235	4615
Crebbp	2811	2576	2786	2199	1601	1304
H2-Ke6	38	23	24	70	68	57
Lsm3	746	748	790	265	377	395
Tubb4b	850	680	867	1775	1116	930
Mus_musculus_newGene_5754	77	70	93	212	158	100
Mus_musculus_newGene_9169	93	79	113	234	142	147
Mus_musculus_newGene_7935	24	28	24	43	76	73
Snx25	244	282	297	205	135	99
Disp1	151	181	155	116	72	61
Mus_musculus_newGene_3421	1998	1603	1996	654	437	1159
Scd3	110	99	102	275	118	220
Eif3m	241	211	246	138	95	123
Sidt2	224	247	227	174	80	111
Mis18bp1	6925	7231	7076	12768	8595	8448
Zfp534	573	468	509	1218	699	621
Lman1	1909	1839	2022	1414	1089	1059
Mus_musculus_newGene_4356	173	184	154	300	260	338
Bloc1s5	15	13	19	47	31	36
Mus_musculus_newGene_9795	205	238	281	106	101	129
Cfdp1	683	744	777	1104	1094	1278
Akr1c21	34	36	30	9	8	14
Zfp354b	100	87	97	273	123	148
Abhd5	199	207	259	560	321	274
Parn	360	358	391	267	200	139
Timm9	349	312	419	212	168	188
Stag2	1340	1423	1283	1089	739	694
Mus_musculus_newGene_9908	39	63	41	22	19	9
Kif17	998	1123	1179	1759	1467	1694
Mus_musculus_newGene_3062	1249	1265	1327	2010	1843	1802
Arl8b	3193	3291	3344	9078	3807	3657
Mus_musculus_newGene_2784	292	373	279	543	520	480
Mus_musculus_newGene_1963	891	330	168	1456	1059	1660
Mep1b	9	9	10	27	22	32
Cldn12	108	120	110	500	136	164
Mus_musculus_newGene_6907	69	102	76	39	38	28
Mus_musculus_newGene_9347	265	283	364	378	848	702
Mus_musculus_newGene_7216	30	29	30	73	77	46
Glt8d1	1381	1426	1552	2800	1722	1817
Chmp1a	80	82	59	209	119	103
Fance	50	71	44	21	19	21
Mus_musculus_newGene_9564	42	54	61	109	99	94
Exosc8	2247	2264	2378	3541	3111	3345
Capn3	8	11	18	31	37	36
Mus_musculus_newGene_4614	184	188	174	381	245	274
Zfp970	41	42	44	151	51	85
Pla2g12a	2313	2293	2385	1687	1203	1423
Dock10	93	151	106	79	30	47
Pskh1	179	191	228	153	51	22
Atp5k	28	36	39	54	86	116
2010111I01Rik	420	377	422	860	551	511
Birc6	906	1086	959	714	596	379
Mus_musculus_newGene_2839	89	147	103	229	170	224
Mus_musculus_newGene_1096	395	385	377	654	576	586
Chac2	2194	2085	2121	3560	2732	2842
Selenoh	68	68	92	131	141	184
Med13l	874	790	920	559	468	470
Asb15	161	189	212	127	48	12
Arl6ip4	26	21	15	39	69	58
Ift81	1843	2150	1897	3149	2558	2798
Mapkapk5	362	336	354	192	180	182
Arsb	697	713	702	654	268	249
Tmcc2	129	261	188	102	89	72
Csf1	1709	1723	1932	1613	738	930
Gnrh1	492	482	550	685	946	1069
Borcs8	13	11	16	49	30	25
Xrcc1	164	234	163	115	96	58
Mus_musculus_newGene_1364	1561	1225	1637	2786	1998	1855
C8b	213	180	200	353	290	361
Tsnax	354	434	391	298	205	161
Cops4	952	1111	922	1941	1209	1262
Anxa6	52	63	33	23	17	14
Dynll1	304	303	360	169	163	165
Tns2	36	59	56	32	10	15
Mus_musculus_newGene_5707	220	179	210	334	345	376
Zfp994	230	227	236	577	356	261
B2m	368	382	352	154	194	182
Mus_musculus_newGene_1041	8	14	7	52	18	23
Rpl31	59	56	58	101	118	120
Mus_musculus_newGene_4388	796	759	919	1202	1437	1299
Mus_musculus_newGene_7675	16	25	21	49	48	45
Dap3	2590	1957	2730	4557	3189	3149
Psrc1	2357	2556	2733	2200	1258	1431
Mtmr3	308	291	343	240	153	132
Otx1	109	141	159	106	43	48
Plrg1	1799	1683	2018	3609	2423	2069
Mus_musculus_newGene_5415	13	9	7	28	34	23
Gtf2f2	646	726	668	1101	906	1077
Crym	46	63	44	102	99	97
Fam129c	32	34	37	16	14	3
Uqcr10	65	58	63	101	135	137
Paip2b	912	830	895	1606	1275	1041
Ube2a	272	270	277	233	111	85
Srp14	5027	4374	5298	6815	7897	8288
Gm14308	13	6	14	42	20	34
Cep19	64	53	75	134	118	106
Ank	389	364	344	301	159	159
Mus_musculus_newGene_9614	92	73	84	172	134	141
Mus_musculus_newGene_8340	109	110	136	374	164	153
Pecam1	636	639	750	600	307	258
Pls3	30	45	44	174	72	50
Wdr31	32	27	34	16	9	8
Mus_musculus_newGene_9654	208	210	220	303	396	477
Kazn	109	130	140	73	67	36
Tph2	77	61	65	177	127	87
Stat4	109	139	89	200	220	197
Cyp2g1	37	54	22	17	12	6
Cldn34c3	37	26	23	72	49	73
Meiob	28	38	33	67	75	65
Aimp2	72	54	51	121	105	114
Rwdd2a	85	93	113	206	145	157
Mus_musculus_newGene_9257	13	23	19	52	39	36
B3galnt2	2102	2331	2419	2034	1260	1083
Mus_musculus_newGene_701	17	18	33	44	54	87
Spink2	313	335	311	557	409	702
Rubcn	2363	2091	2492	2113	1206	996
Mus_musculus_newGene_6062	20	12	9	36	37	37
Mrps21	94	110	120	161	232	228
Phb	500	548	621	840	808	1072
Gimap9	80	75	104	177	126	176
Coa4	14	19	28	50	46	47
Mcub	2065	1942	2303	3606	2723	2637
Ncoa2	1119	1137	1200	968	647	539
Dennd2a	263	314	326	208	152	144
Pex26	254	170	232	116	119	77
Gins4	590	556	586	1059	697	859
2022-03-05	11277	11604	11920	21935	14132	12885
Zfp385a	55	38	57	148	72	87
Arl3	762	615	777	1064	1124	1298
Mus_musculus_newGene_8018	226	217	187	348	324	412
Mus_musculus_newGene_8570	253	173	244	157	43	13
Mipol1	153	146	139	277	211	246
Tmtc2	318	349	320	259	167	124
Spata1	140	173	162	316	211	259
Mus_musculus_newGene_8168	12	9	10	31	24	28
Lbhd1	28	0	24	59	92	95
Rgn	730	966	821	1464	1115	1115
Kcnk5	36	36	45	24	13	7
Arpin	38	56	57	29	10	19
Ankrd49	3574	3826	3993	7171	4384	4505
Noto	113	168	115	348	184	185
Zc3h15	2136	2212	2263	3160	3187	3448
Mus_musculus_newGene_4008	25	22	27	5	7	9
Nap1l3	390	345	451	271	166	216
Alg3	80	98	80	65	19	29
Cntrob	172	141	160	85	72	77
Phip	2718	2958	2869	2443	1663	1427
Cd151	49	30	55	140	84	65
Atxn2l	1933	2215	2247	1942	1143	990
Ube3b	196	169	189	151	74	51
Lamtor2	542	566	674	805	1085	1121
Olfr1463	378	413	411	319	179	202
Mtfr1l	179	210	231	487	262	282
Sfn	9	13	4	31	24	21
Mus_musculus_newGene_4896	11	15	12	40	25	31
Actr1a	914	1137	1056	3628	1218	1166
Tk2	52	87	61	231	107	87
Mus_musculus_newGene_353	11	7	14	45	23	22
Higd2a	563	482	625	802	904	1109
Tex36	22	22	23	13	3	5
Cnot11	3593	4474	4030	3676	2213	1916
Bri3bp	28	37	37	9	16	7
Mus_musculus_newGene_5669	15	5	18	36	35	36
Asna1	45	73	36	0	13	16
Rtcb	18	20	25	63	47	33
Mus_musculus_newGene_6299	57	51	46	28	20	16
Pate4	48	46	34	23	16	11
Rpl34	103	89	91	19	38	41
Aktip	794	762	890	1640	945	1066
Znrf2	20761	21709	21581	14797	13155	12416
Mms22l	1161	1224	1252	1154	530	545
Psmc5	244	316	262	449	435	445
Cds2	346	367	381	270	184	180
Mlxipl	171	205	182	139	90	66
[truncated: 10,521 more rows]
